# Supplementary material for: Testing the Utility of an Integrated Analysis of Copy Number and Transcriptomics Datasets for Inferring Gene Regulatory Relationships
Source: PLoS One. 2013 May 30;8(5):e63780. doi: 10.1371/journal.pone.0063780 (PMC3667814; doi:10.1371/journal.pone.0063780)
Supplement: Results S1 — Complete results lists from the single dataset analysis and the multiple dataset analysis. (XLS) [file pone.0063780.s005.xls]

## Sheet: S1
Single Dataset: Potential Regulators
	g1	chrom	pos	fdr
1	THEX1	chr8	8928017	0.000101108
2	AKAP9	chr7	91381296	0.00151557
3	PPP1R3B	chr8	9032975	0.00151557
4	RPS4Y1	chrY	2778257	0.00151557
5	EGFR	chr7	54928934	0.00151557
6	KIF3A	chr5	132062821	0.00151557
7	CLDN23	chr8	8598875	0.00203696
8	FDFT1	chr8	11733507	0.00303074
9	MTMR9	chr8	11214692	0.00333003
10	PEX1	chr7	91775858	0.00385756
11	DKFZP564O0523	chr7	91808849	0.00496101
12	GATAD1	chr7	91730436	0.0100714
13	HSS00015817	chr8	121137492	0.0116926
14	FLRT3	chr20	14254181	0.0203857
15	FGFR2	chr10	123229461	0.0203857
16	IL8RBP	chr2	218749413	0.0203857
17	ABCC13	chr21	14585784	0.0220139
18	ARMC3	chr10	23335832	0.0229824
19	OSR2	chr8	100033266	0.0232403
20	ERBB2	chr17	35133365	0.0232403
21	EGFR	chr7	55048459	0.0250275
22	C1orf161	chr1	116389435	0.0298773
23	EGFR	chr7	55052968	0.033725
24	CBFA2T3	chr16	87468890	0.0377958
25	AK054741	chr8	14780341	0.0443788
26	KRAS	chr12	25269846	0.0462316
27	GSDM1	chr17	35386943	0.0462316
28	C8orf16	chr8	11021537	0.0473256
29	ZD52F10	chr19	40680078	0.0569114
30	PLEKHA5	chr12	19327852	0.07526
31	CCNE1	chr19	34995717	0.0817647
32	IL1A	chr2	113248571	0.0961881
33	RAB28	chr4	13134442	0.104306
34	EGFR	chr7	54939626	0.10596
35	SPG20	chr13	35784543	0.108766
36	NEIL2	chr8	11681013	0.108766
37	GPR143	chrX	9526350	0.108766
38	GSTA2	chr6	52776565	0.110338
39	UNC5CL	chr6	41102841	0.110338
40	AKR1C1	chr10	5005863	0.110338
41	GRB7	chr17	35152032	0.110338
42	CD47	chr3	109248669	0.120501
43	PIK3C2G	chr12	18549516	0.123234
44	SH3TC2	chr5	148363900	0.134414
45	STK17B	chr2	196861707	0.14711
46	MYOM2	chr8	2080536	0.154785
47	ITGB1	chr-1	-1	0.191866
48	LOC96610	chr22	20985844	0.195656
49	GATA4	chr8	11653474	0.195656
50	CYP51A1	chr-1	-1	0.195656
51	LIPG	chr18	45372412	0.195656
52	ANKIB1	chr7	91672807	0.195853
53	BC008613	chr14	51178163	0.204769
54	MRP63	chr13	20649419	0.205441
55	WDR72	chr15	51745061	0.205441
56	LOC554202	chr9	21444768	0.205441
57	FKBP10	chr17	37232001	0.205441
58	BC038540	chr9	22110221	0.224745
59	DKFZp667F0711	chr10	6433751	0.240868
60	KIAA1622	chr14	93744591	0.24686
61	KCNE3	chr11	73843973	0.247503
62	HSMCR30	chr-1	-1	0.256829
63	DEFA5	chr8	6900314	0.256829
64	C9orf72	chr9	27551125	0.256829
65	FLJ12684	chr4	53450682	0.256829
66	LOC441708	chr15	19195207	0.256829
67	BMP7	chr20	55177288	0.277505
68	SCIN	chr7	12437910	0.277505
69	SOX7	chr8	10620966	0.277505
70	PRKD1	chr14	29169756	0.277505
71	FAM80A	chr1	42549549	0.277505
72	NUDT12	chr5	102922555	0.277505
73	PPP1R1B	chr17	35046236	0.277505
74	B3GNT3	chr19	17783530	0.277505
75	MYT1L	chr2	2300476	0.277505
76	LANCL2	chr7	55273243	0.277505
77	TSGA2	chr21	42769097	0.277505
78	MSRA	chr8	10102758	0.279809
79	KCNMA1	chr10	78299454	0.289602
80	MMP10	chr11	102147971	0.289602
81	AKR1CL2	chr10	4865547	0.289602
82	ZNF440	chr19	11805783	0.289602
83	EIF1AY	chrY	21092380	0.30681
84	BLNK	chr10	98021213	0.30681
85	PIWIL4	chr11	93992596	0.343367
86	BIRC3	chr11	101713561	0.34752
87	P2RX5	chr17	3523413	0.34752
88	USP42	chr7	5967819	0.34752
89	NPDC1	chr9	137210826	0.34752
90	JAK1	chr1	65015647	0.34752
91	MAP2K1	chr-1	-1	0.348939
92	DMXL1	chr5	118612398	0.351934
93	BC012900	chr8	29247569	0.356508
94	LOC389023	chr2	115634937	0.356508
95	EGFR	chr7	54941472	0.356508
96	RBP7	chr1	10010264	0.356508
97	KBTBD11	chr8	1941108	0.359507
98	C15orf34	chr15	70457025	0.359507
99	CDC6	chr17	35710660	0.359507
100	FLJ35880	chr3	131686017	0.365973
101	ETNK1	chr12	22688070	0.369703
102	TFIP11	chr22	25212291	0.375099
103	PPP1R12B	chr1	199221865	0.375099
104	PTPN2	chr18	12792091	0.378146
105	LRP12	chr8	105570701	0.378146
106	THAP2	chr12	70344277	0.378184
107	GDF15	chr19	18358152	0.37824
108	LINCR	chr2	96585507	0.37824
109	AKR1C3	chr10	5137798	0.37824
110	PKIB	chr6	123080725	0.37824
111	ISL1	chr5	50725106	0.37824
112	KIF15	chr3	44854858	0.392893
113	ARL3	chr10	104426450	0.392893
114	PROK2	chr3	71903862	0.392893
115	C20orf18	chr20	342379	0.392893
116	EGFR	chr7	54869704	0.392893
117	SYNPO2L	chr10	75075369	0.392893
118	HOXA11	chr7	26994432	0.392893
119	GTF2H3	chr12	122669290	0.392893
120	NOS2A	chr17	23116808	0.392893
121	DNALI1	chr1	37696809	0.392893
122	FLJ22655	chr12	18125107	0.392893
123	GALC	chr14	87470019	0.392893
124	EDG7	chr1	84990478	0.392893
125	EPN3	chr17	45973590	0.392893
126	ARL14	chr3	161878224	0.392893
127	MAP4K3	chr2	39388548	0.392968
128	LRP4	chr11	46835834	0.392968
129	PRRX2	chr9	129564135	0.392968
130	RAB40B	chr17	78208299	0.394527
131	RND1	chr12	47537470	0.394804
132	IDI2	chr10	1055083	0.394804
133	BATF	chr14	75082866	0.403302
134	SLC19A3	chr2	228399775	0.414778
135	MTBP	chr8	121600159	0.414778
136	FLJ22675	chr11	66500856	0.415731
137	RRAD	chr16	65513113	0.416637
138	MAEL	chr1	163722653	0.419109
139	FLJ38396	chr1	236404608	0.419109
140	LMTK3	chr19	53692485	0.419109
141	SE57-1	chr18	50720594	0.427852
142	STEAP2	chr7	89510902	0.443815
143	PSD3	chr8	18433147	0.443815
144	ESCO2	chr8	27712980	0.443815
145	USP36	chr17	74306638	0.443815
146	AK027541	chr2	161929291	0.443815
147	Cep290	chr12	87008026	0.450404
148	KCNN4	chr19	48964964	0.457512
149	USP6NL	chr10	11544240	0.459472
150	KCNJ2	chr17	65687588	0.459472
151	SYT13	chr11	45220225	0.459472
152	TMEM35	chrX	100157146	0.465037
153	DCC1	chr8	120915525	0.465037
154	CDA08	chr16	46121212	0.465037
155	PSPHL	chr7	55615293	0.465037
156	TPD52L1	chr6	125625679	0.47348
157	C20orf46	chr20	1109340	0.47348
158	FZD4	chr11	86334531	0.47348
159	LOC134147	chr5	10341576	0.478518
160	IL20RA	chr6	137364543	0.478518
161	LOC401385	chr7	86425566	0.479888
162	ROBO2	chr3	77777920	0.484146
163	WFDC1	chr16	82920860	0.484473
164	SLC35A3	chr1	100200082	0.484473
165	FLJ32942	chr12	53136091	0.484473
166	DEPDC1B	chr5	59929428	0.487693
167	TBC1D5	chr3	17212459	0.487693
168	KCNE2	chr21	34664852	0.487693
169	GATA6	chr18	18035795	0.487693
170	PSCDBP	chr2	158112590	0.487693
171	CD48	chr1	157467913	0.487693
172	LTB	chr6	31656494	0.487693
173	NOTUM	chr17	77510101	0.515641
174	IGF2R	chr6	160427570	0.515641
175	BIK	chr22	41844623	0.515641
176	UQCRB	chr8	97312171	0.515641
177	GAL3ST2	chr2	242470315	0.519186
178	SYNPR	chr3	63577392	0.519186
179	HOXC10	chr12	52669626	0.523608
180	SAGE1	chrX	134720632	0.525052
181	KIAA1324L	chr7	86186100	0.525052
182	CD24	chr-1	-1	0.527494
183	PDGFRB	chr5	149474608	0.527494
184	DMRT3	chr9	980918	0.536461
185	SLC22A18AS	chr11	2866176	0.536461
186	PDGFC	chr4	158059226	0.536461
187	AF088064	chr5	172330987	0.542539
188	KCNQ1	chr11	2653370	0.542539
189	AK024927	chr6	54917197	0.545345
190	SAMD12	chr8	119459917	0.548466
191	GPRC5B	chr16	19779299	0.548466
192	AL713639	chr9	69272163	0.549635
193	NEDD4L	chr18	54214789	0.549635
194	PNMA2	chr8	26418619	0.549635
195	AKAP13	chr15	84090222	0.552862
196	CD163	chr12	7515199	0.553928
197	TSPAN1	chr1	46362917	0.558252
198	PTCHD1	chrX	23171883	0.559083
199	ZMYND12	chr1	42567982	0.559083
200	C8orf71	chr8	58355731	0.559083
201	GJB4	chr1	34896725	0.559083
202	APIN	chr4	71250671	0.56929
203	TMEPAI	chr20	55657093	0.583092
204	FLJ38512	chr5	9603077	0.583092
205	LAMA3	chr18	19733267	0.583617
206	DAF	chr1	203884229	0.583617
207	LRRN1	chr3	3863404	0.583617
208	AK056396	chr-1	-1	0.586198
209	FLJ90723	chr5	43053264	0.587321
210	PF4	chr4	75211915	0.592165
211	FAM77D	chr8	64066044	0.592165
212	NR1H4	chr12	99407199	0.596315
213	SLC4A4	chr4	72802340	0.596315
214	LOC51315	chr2	88166875	0.603152
215	RSRC1	chr3	159324412	0.603152
216	CTSL2	chr9	96876577	0.605883
217	RPESP	chr8	74144617	0.607224
218	SLC9A2	chr2	102783424	0.607224
219	SLC26A9	chr1	202614157	0.607669
220	ZNF594	chr17	5023807	0.61903
221	C1orf54	chr1	147062053	0.61903
222	HELB	chr12	64990594	0.622243
223	C9orf19	chr9	36153582	0.622243
224	LOC92691	chr2	216791157	0.622243
225	ARHGEF4	chr2	131638313	0.622243
226	ADAM28	chr-1	-1	0.622243
227	KIAA1679	chr2	138268534	0.622243
228	DYRK2	chr12	66338659	0.622243
229	CALR	chr19	12910984	0.622243
230	SYTL2	chr11	85083417	0.623838
231	TRPV3	chr17	3364656	0.623838
232	UGCGL2	chr13	95374683	0.623838
233	ADAM12	chr10	127694446	0.623838
234	GCNT2	chr6	10637936	0.623838
235	SLC15A1	chr13	98134402	0.623838
236	NR4A2	chr2	157007186	0.623838
237	HRASLS3	chr11	63122113	0.623838
238	CEACAM6	chr19	46967585	0.623838
239	LOC440986	chr3	156657950	0.623838
240	DEFA3	chr8	6861662	0.623838
241	NKD2	chr5	1091729	0.623838
242	DSC2	chr18	26901824	0.623838
243	HSPA2	chr14	64079214	0.623838
244	SCCPDH	chr1	243255415	0.623838
245	TBX18	chr6	85504938	0.623838
246	RAB39B	chrX	154053795	0.623838
247	DKFZp434L142	chr4	159406046	0.623838
248	TMPRSS4	chr11	117489259	0.623838
249	PFAAP5	chr13	32008424	0.623838
250	SRD5A2L	chr4	56076997	0.623838
251	LOC285331	chr3	56628511	0.623838
252	PLA2G4A	chr1	183689384	0.623838
253	PCLO	chr7	82095056	0.623838
254	0	chr7	89617550	0.625381
255	ZNF234	chr19	49353387	0.625381
256	FLJ20273	chr4	40328266	0.625381
257	PCSK1	chr5	95753798	0.625381
258	ARSJ	chr4	115181280	0.627746
259	PCSK9	chr1	55241874	0.627746
260	AADAC	chr3	153017876	0.627746
261	BCAS1	chr20	51994877	0.627746
262	FLJ37587	chr12	108348545	0.627746
263	CD200R1	chr3	114130788	0.627746
264	RUNX1T1	chr8	93041647	0.627746
265	ZFP42	chr4	189301115	0.627746
266	ANGPTL4	chr19	8344977	0.627746
267	ZCCHC7	chr9	37330267	0.633732
268	PLAC8	chr-1	-1	0.633849
269	EDNRA	chr4	148823306	0.64585
270	RNF128	chrX	105844993	0.647225
271	SNFT	chr1	209248281	0.649379
272	C1orf55	chr1	222479769	0.65042
273	SLC35C1	chr11	45784402	0.65042
274	C8orf48	chr8	13470032	0.65042
275	HOXB6	chr17	44028453	0.65042
276	TGFA	chr2	70586734	0.65042
277	NR1I2	chr3	121019740	0.650592
278	C9orf148	chr9	121726680	0.650592
279	LOC284276	chr18	72369849	0.650592
280	AKR1C4	chr10	5228799	0.650592
281	LOC441376	chr8	118018066	0.650592
282	TSPAN15	chr10	70928046	0.650592
283	GZMK	chr5	54365373	0.650592
284	STAG1	chr3	137534834	0.650592
285	FAIM3	chr1	203475623	0.651884
286	C11orf41	chr11	33647558	0.655926
287	C6orf170	chr6	121475920	0.661286
288	PYGL	chr14	50451836	0.662654
289	FLJ14054	chr5	32827147	0.662654
290	GSTT1	chr22	22706281	0.665339
291	BF	chr6	32025230	0.665474
292	CGN	chr1	148322861	0.665474
293	DLL1	chr6	170509439	0.665474
294	ZNF452	chr6	28647928	0.665474
295	PRP2	chr5	72460019	0.668348
296	NRP2	chr2	206395024	0.668348
297	COL15A1	chr9	98908719	0.668543
298	ABCA10	chr17	64663599	0.668543
299	NEXN	chr1	78107060	0.668543
300	RP3-473B4.1	chrX	133667190	0.668543
301	CYP2B6	chr19	46215971	0.668543
302	LOC81558	chr17	45143335	0.668543
303	ATP6V0D2	chr8	87231517	0.668543
304	SESN1	chr6	109418558	0.668543
305	KIAA0828	chr7	128663589	0.668543
306	KIAA1875	chr8	145243215	0.668543
307	RASD1	chr17	17340111	0.668543
308	COL6A3	chr2	238016230	0.668543
309	FLJ13220	chr4	44541818	0.668543
310	COL5A3	chr19	9932167	0.668543
311	FIP1L1	chr4	54121431	0.668543
312	FOXE1	chr9	97698401	0.668543
313	FLJ14167	chr17	21263364	0.668543
314	SMCY	chrY	20255771	0.668543
315	IL4	chr5	132037683	0.668543
316	LOC401134	chr4	65609514	0.668543
317	CSF3R	chr1	36602856	0.668543
318	SELE	chr1	166423860	0.668543
319	SLURP1	chr8	143820257	0.668543
320	ProSAPiP1	chr20	3092117	0.668543
321	C20orf59	chr20	61070250	0.668543
322	TM4SF4	chr3	150703164	0.668543
323	MGC26718	chr-1	-1	0.668543
324	EFS	chr14	22896250	0.668543
325	MGC35033	chr12	47176331	0.668543
326	MGC27016	chr4	156106751	0.668543
327	UGT2A3	chr4	69975332	0.668543
328	FLJ20160	chr2	191160009	0.668543
329	KRT15	chr17	36928422	0.668543
330	GPR110	chr6	47084690	0.668543
331	RPGRIP1	chr14	20889124	0.668543
332	KIAA0514	chr10	46425493	0.668543
333	CEACAM5	chr19	46916871	0.668543
334	APOBEC3A	chr22	37678158	0.668543
335	ACMSD	chr2	135429950	0.668543
336	FGFR1OP	chr6	167406318	0.668543
337	SEMA3G	chr3	52442492	0.671705
338	DGAT2	chr11	75190127	0.671705
339	ZNF165	chr6	28164627	0.671705
340	CXCL5	chr4	75229370	0.671835
341	TSPAN8	chr12	69837700	0.676246
342	SAMD9L	chr7	92405506	0.680872
343	MEP1A	chr-1	-1	0.688536
344	LOC280665	chr-1	-1	0.690765
345	AL049260	chr3	77270614	0.690765
346	TCEAL7	chrX	102392675	0.693627
347	TCP11L2	chr12	105207303	0.697979
348	ZNF365	chr10	63832073	0.697979
349	HOXA9	chr7	26978107	0.697979
350	KCND2	chr7	119983458	0.697979
351	DSG1	chr18	27190155	0.702017
352	C20orf77	chr20	36127986	0.705193
353	MARCH4	chr2	216948823	0.705193
354	TNFRSF11A	chr18	58204097	0.707561
355	POSTN	chr13	37051156	0.710742
356	MAP4K5	chr14	49970937	0.715213
357	ENTPD3	chr3	40440350	0.715367
358	IL10RA	chr11	117377165	0.715367
359	CLU	chr8	27523913	0.715569
360	LOC222171	chr7	29379558	0.716775
361	MGAT4A	chr2	98801310	0.717732
362	GREM1	chr15	30812425	0.718926
363	LTF	chr3	46461869	0.718926
364	DPCR1	chr6	31029190	0.721467
365	MUC16	chr19	8827691	0.721467
366	HSPB2	chr11	111289521	0.726688
367	CYP24A1	chr20	52222975	0.730344
368	UTY	chrY	14029710	0.730344
369	ARHGAP29	chr1	94355199	0.730344
370	HOXC8	chr12	52691217	0.730344
371	COL7A1	chr3	48577337	0.730344
372	TEB1	chr13	35640990	0.730344
373	LOC128153	chr1	214336195	0.730344
374	C15orf48	chr15	43510500	0.730344
375	HEYL	chr1	39759327	0.730344
376	ANG	chr14	20231956	0.730344
377	FOLR1	chr11	71580888	0.730892
378	DDO	chr6	110820907	0.730892
379	PPAPDC1B	chr8	38243960	0.730892
380	TNFSF8	chr9	114743990	0.730892
381	INDO	chr8	39894791	0.730892
382	MPDZ	chr9	13096979	0.7329
383	PPP2R2B	chr5	146298859	0.734683
384	UBPH	chr16	23489699	0.740785
385	RSBN1L	chr7	76970263	0.740785
386	EMP1	chr12	13260384	0.742836
387	RPLP1	chr15	67534830	0.742836
388	AMIGO2	chr12	45757776	0.742836
389	CYorf15B	chrY	20153938	0.742836
390	CPA6	chr8	68639323	0.742836
391	TCFL5	chr20	60943254	0.742836
392	TRPM1	chr15	29107848	0.742836
393	CDX1	chr5	149544166	0.742836
394	ZDHHC11	chr5	872658	0.742836
395	FLJ11305	chr13	112890652	0.744566
396	HHLA2	chr3	109579303	0.751637
397	LOC202451	chr6	138707096	0.752733
398	DDX3Y	chrY	13470305	0.752733
399	ARL6	chr3	98966365	0.757085
400	NALP7	chr19	60126858	0.758409
401	LRRN3	chr7	110358655	0.758409
402	TTMP	chr3	113319124	0.758409
403	IFNB1	chr9	21067228	0.761951
404	TMEM14A	chr6	52659085	0.76428
405	FAP	chr2	162855740	0.770151
406	Beta4GalNAc-T4	chr11	369933	0.770151
407	GOPC	chr6	117994719	0.770151
408	TGM3	chr20	2269552	0.770151
409	hCT1815701	chr16	65002070	0.771558
410	GBP3	chr1	89185497	0.771558
411	EPDR1	chr7	37733990	0.771558
412	AK090935	chr17	34336348	0.771558
413	PGAP1	chr2	197603202	0.771558
414	HLA-G	chr6	29906636	0.771558
415	C10orf35	chr10	71061249	0.771558
416	MUC3B	chr-1	-1	0.771558
417	FY	chr1	155989067	0.771558
418	ABI3BP	chr3	101954321	0.772058
419	COL1A2	chr7	93683722	0.772058
420	ECHDC3	chr10	11837516	0.772058
421	SGCA	chr17	45600834	0.772058
422	GCNT1	chr9	76348230	0.773871
423	BTBD14A	chr9	136129192	0.773871
424	CCK	chr3	42274649	0.773871
425	TRIM7	chr5	180564263	0.774398
426	FLJ10970	chr17	51152969	0.77798
427	PDPN	chr1	13686132	0.77798
428	ITLN1	chr1	157659443	0.77798
429	HMGCS2	chr1	120019164	0.77798
430	PAQR8	chr6	52377866	0.77798
431	PROCR	chr20	33227803	0.77798
432	SNAI2	chr8	49993474	0.77798
433	FBXO27	chr19	44213525	0.77798
434	SH3BGR	chr21	39808973	0.77798
435	KCNK1	chr1	230113887	0.77798
436	LIFR	chr5	38516209	0.77798
437	CASP5	chr11	104377982	0.77798
438	FZD1	chr7	90540859	0.77798
439	PHLDB2	chr3	113177676	0.77798
440	C1orf51	chr1	147069921	0.77798
441	GPR18	chr13	98705353	0.77798
442	IL10	chr1	203329815	0.77798
443	PLXDC1	chr17	34477564	0.77798
444	MYH4	chr17	10287334	0.77798
445	ITLN2	chr1	157728031	0.77798
446	LAMP3	chr3	184322766	0.77798
447	VNN2	chr6	133115511	0.77798
448	KCNMB4	chr12	69110855	0.77798
449	IRX4	chr5	1931294	0.77798
450	MDM4	chr1	201250066	0.77798
451	IGFL2	chr19	51356214	0.779421
452	FCRL1	chr1	154578538	0.779421
453	CX3CL1	chr16	55974448	0.779421
454	DSG3	chr18	27295311	0.779421
455	GDPD2	chrX	69429798	0.779421
456	KLHL13	chrX	116814173	0.779421
457	HSD17B4	chr5	118902518	0.779421
458	TNC	chr9	114882856	0.779421
459	TRPM6	chr9	74568764	0.779421
460	LOC284294	chr18	60241615	0.779421
461	LAT2	chr7	73082705	0.780195
462	NAT2	chr8	18302684	0.780704
463	IRAK3	chr12	64928572	0.780704
464	RAB7B	chr1	202636393	0.782189
465	SOD2	chr6	160084135	0.782189
466	FLJ25056	chr12	68632162	0.782189
467	FLJ33641	chr5	57826222	0.782595
468	GSTM3	chr1	109992770	0.783272
469	SFRP5	chr10	99517123	0.783294
470	MASS1	chr5	90433837	0.783294
471	ATP1B1	chr1	165832201	0.785348
472	PIWIL1	chr12	129376622	0.785838
473	NOV	chr8	120504442	0.785838
474	CREB3L1	chr11	46298391	0.785838
475	AK091765	chr20	23118756	0.785838
476	ID4	chr6	19947583	0.785838
477	FLJ20152	chr5	16527911	0.785838
478	MMP12	chr11	102243270	0.785838
479	VIT	chr2	36893771	0.785838
480	CFTR	chr7	116902020	0.78672
481	EPHA3	chr3	89613585	0.78672
482	ZNF420	chr19	42309936	0.78672
483	PTPRR	chr12	69318479	0.78672
484	ANGPTL7	chr1	11189579	0.78672
485	SPINK5L3	chr5	147641897	0.78672
486	PSORS1C1	chr6	31215515	0.787493
487	PCLO	chr7	82409259	0.787493
488	SLC27A2	chr15	48302472	0.787493
489	DEFB1	chr8	6715599	0.787493
490	FAM20A	chr17	64047621	0.787493
491	LOC157860	chr8	37574313	0.788827
492	SAA2	chr11	18223578	0.790492
493	AF511647	chr21	36321699	0.791994
494	C9orf26	chr9	6246703	0.791994
495	CLDN14	chr21	36755036	0.791994
496	DCDC2	chr6	24286602	0.791994
497	FLJ20097	chr7	92582839	0.791994
498	KCNS3	chr2	18035723	0.791994
499	C8orf57	chr8	89113590	0.791994
500	UGT2B15	chr4	69693158	0.79659
501	BC039450	chr4	145922076	0.797728
502	REV1L	chr2	99503190	0.797728
503	GPR74	chr4	73378217	0.797728
504	GLOXD1	chr1	45462073	0.798166
505	PGA5	chr11	60769238	0.800622
506	AK055803	chr10	4121005	0.80129
507	unknown	chr22	38197809	0.80129
508	TSCOT	chr9	112721148	0.803723
509	LGALS4	chr19	43984577	0.804352
510	ITPR1	chr3	4863293	0.804894
511	AKR7A3	chr1	19354373	0.805654
512	LOC440966	chr3	75861994	0.806819
513	HDGFRP3	chr15	81598586	0.806819
514	SMOC1	chr14	69566957	0.806819
515	EPHB3	chr3	185781771	0.806819
516	MGC13057	chr2	190890279	0.806819
517	CANP	chr11	58648783	0.806819
518	HIBCH	chr2	190942478	0.806819
519	NFIA	chr1	61403310	0.806819
520	COL10A1	chr6	116547835	0.807064
521	GIMAP1	chr7	149854955	0.808228
522	EGR2	chr10	64242106	0.808228
523	KCNMA1	chr10	78502942	0.809177
524	SLK	chr10	105775531	0.811965
525	CHGA	chr14	92471282	0.816103
526	FLJ32224	chr1	43108864	0.816103
527	CYBRD1	chr2	172236640	0.817787
528	SLMAP	chr3	57862028	0.817787
529	SCGN	chr6	25760560	0.817787
530	CHRDL2	chr11	74085191	0.817787
531	ZNF185	chrX	151809578	0.817787
532	MUC3B	chr-1	-1	0.817787
533	GIF	chr11	59359872	0.817787
534	NPTXR	chr22	37539540	0.817787
535	TSPAN2	chr1	115305141	0.817787
536	ZG16	chr16	29699177	0.817787
537	CDA	chr1	20690613	0.817787
538	CXCR3	chrX	70620220	0.817787
539	RASGRP1	chr15	36569448	0.817787
540	FABP2	chr4	120598294	0.817787
541	KLHDC1	chr14	49269183	0.817787
542	MGP	chr12	14929975	0.817787
543	SUSD3	chr9	92926543	0.817787
544	DRD5	chr4	9460940	0.817787
545	MALL	chr2	110202547	0.817787
546	HAS3	chr16	67704854	0.817787
547	ELTD1	chr1	79069267	0.817787
548	EDG2	chr9	110870545	0.817787
549	NPTX2	chr7	97903746	0.817787
550	LOXL4	chr10	99997955	0.817787
551	LOC144347	chr12	123324909	0.817787
552	C1orf110	chr1	159556363	0.817787
553	CMYA5	chr5	79131560	0.817787
554	SEMG1	chr20	43270496	0.817787
555	TUBB6	chr18	12300964	0.817787
556	PRKCH	chr14	61054838	0.817787
557	PLAC1	chrX	133425942	0.817787
558	MAL	chr2	95141268	0.817787
559	SSBP2	chr5	80978463	0.817787
560	TBXAS1	chr7	139025218	0.817787
561	PLA2G2A	chr1	20049845	0.817787
562	LOC88523	chr13	31904988	0.817787
563	MTAC2D1	chr14	91319180	0.817787
564	NEDD9	chr6	11326983	0.817787
565	KISS1	chr1	200893592	0.817787
566	GNAI1	chr7	79491641	0.817787
567	CLCA2	chr1	86631246	0.817787
568	ROR2	chr9	91566363	0.817787
569	VIP	chr6	153172722	0.817787
570	ATP1A2	chr1	156925949	0.817787
571	BMX	chrX	15334145	0.817787
572	ZNRF3	chr22	27777089	0.817787
573	PDGFRA	chr4	55003785	0.817787
574	FLJ11806	chr14	88161106	0.817787
575	MMP1	chr11	102171126	0.817787
576	IFIT2	chr10	91058346	0.817787
577	ADAMTS2	chr5	178473601	0.817787
578	NAPG	chr18	10538310	0.817787
579	AK055302	chr2	166369992	0.817787
580	JAM3	chr11	133524892	0.817787
581	BC037867	chr13	61476294	0.817787
582	FLJ20245	chr9	137452206	0.817787
583	SLC6A20	chr3	45772095	0.817787
584	TSC	chr12	115939491	0.817787
585	FZD5	chr2	208457012	0.817787
586	MYOC	chr1	168336681	0.817787
587	AK095753	chr20	30054499	0.817787
588	C10orf56	chr10	80812149	0.817787
589	ZNF573	chr19	42922845	0.817787
590	ADH7	chr4	100690700	0.817787
591	PDZRN4	chr12	40254537	0.817787
592	HOXA13	chr7	27010171	0.817787
593	PFTK1	chr7	90484074	0.817787
594	FLJ33718	chr4	3531680	0.817787
595	MT1H	chr16	55262398	0.817787
596	C1QTNF3	chr5	34056272	0.817787
597	FOXJ1	chr17	71647689	0.817787
598	LILRB4	chr19	59873041	0.817787
599	TMED6	chr16	67934773	0.817787
600	EDN1	chr6	12404373	0.817787
601	GALNT7	chr4	174618164	0.817787
602	DSP	chr6	7530150	0.817787
603	MAGEA8	chrX	148673016	0.817787
604	C20orf114	chr20	31358395	0.817787
605	AK092435	chr1	158317180	0.817787
606	MGC42105	chr5	43316230	0.817787
607	PLCL2	chr3	17031308	0.817787
608	EFNA5	chr5	106742200	0.817787
609	SCN4B	chr11	117509809	0.817787
610	TBX21	chr17	43177943	0.817787
611	KLF8	chrX	56175001	0.818538
612	SNX9	chr6	158334756	0.81887
613	FLJ11017	chr4	37414994	0.824072
614	NEDD4L	chr18	54133404	0.824072
615	AK091299	chr2	10148078	0.824072
616	AK093976	chr18	67340243	0.824072
617	0	chr4	87290710	0.824879
618	NNMT	chr11	113688194	0.824879
619	UBD	chr6	29631971	0.824879
620	EPSTI1	chr13	42360276	0.824879
621	DNM3	chr1	169111027	0.824879
622	OGN	chr9	92245179	0.824879
623	FLJ35808	chr17	44194921	0.824879
624	FLJ43276	chr15	82924052	0.824879
625	LRRC4C	chr11	40092716	0.824879
626	MTSS1	chr8	125634484	0.824879
627	MYB	chr6	135581846	0.824879
628	KRT17	chr17	37034029	0.824879
629	APEG1	chr2	220156757	0.824879
630	FLJ11235	chr5	111784249	0.824879
631	ZNF536	chr19	35740299	0.824879
632	NR6A1	chr9	124362700	0.824879
633	SORCS2	chr4	7862496	0.824879
634	BC030122	chr5	87768000	0.824879
635	GIMAP4	chr7	149707317	0.824879
636	AL833558	chr6	96770074	0.824879
637	LRIG3	chr12	57552584	0.824879
638	SRD5A2L2	chr4	64972322	0.824879
639	ART5	chr11	3616362	0.824879
640	HS3ST1	chr4	11077161	0.824879
641	MYOT	chr5	137250526	0.824879
642	ST6GALNAC5	chr1	77108829	0.824879
643	EZH2	chr7	148008728	0.824879
644	ABHD9	chr19	15203599	0.824879
645	TMEM56	chr1	95351395	0.824879
646	PSPH	chr7	55861560	0.824879
647	PCDHB5	chr5	140497604	0.824879
648	SLC1A3	chr5	36642523	0.824879
649	CMKOR1	chr2	237272265	0.824879
650	SLITL2	chr16	4373256	0.824879
651	MANSC1	chr12	12387537	0.824879
652	PRDM6	chr5	122551321	0.824879
653	IL17D	chr13	20194709	0.824879
654	EB-1	chr12	97697296	0.824879
655	MSTP9	chr-1	-1	0.824879
656	PSD3	chr8	18429601	0.824879
657	FLJ25084	chr2	70099136	0.824879
658	FKBP5	chr6	35655791	0.824879
659	NEBL	chr10	21110362	0.824879
660	FAM46C	chr1	117878899	0.824879
661	FBXO32	chr8	124605386	0.824879
662	PLA2R1	chr2	160628832	0.824879
663	ELA1	chr12	50008524	0.824879
664	NCOA2	chr8	71427659	0.824879
665	NRXN2	chr11	64130414	0.824879
666	OLFML3	chr1	114235123	0.824879
667	SELENBP1	chr1	148151140	0.824879
668	KIAA1166	chrX	63919531	0.824879
669	LARP6	chr15	68933381	0.824879
670	CLIC4	chr-1	-1	0.824879
671	COX7B2	chr4	46578116	0.824879
672	LOC339025	chr15	94503204	0.824879
673	ZFHX1B	chr2	144979947	0.824879
674	DIO2	chr14	79748019	0.824879
675	SLC1A7	chr1	53265549	0.824879
676	SPARCL1	chr4	88772118	0.824879
677	REG4	chr1	120063391	0.824879
678	ZNF417	chr19	63111567	0.824879
679	HIST1H4D	chr6	26296924	0.824879
680	KLRB1	chr12	9645370	0.824879
681	COL8A1	chr3	100997552	0.824879
682	SGK2	chr20	41647283	0.824879
683	TMEM12	chr10	129566132	0.824879
684	CEACAM1	chr19	47703443	0.824879
685	FYB	chr5	39225153	0.824879
686	LOC392550	chr3	9515501	0.824879
687	C6orf105	chr6	11874496	0.824879
688	C20orf22	chr20	25230863	0.824879
689	BRWD3	chrX	79743053	0.824879
690	EDN3	chr20	57334347	0.824879
691	PLAG1	chr8	57236640	0.824879
692	PIK3CD	chr1	9722935	0.824879
693	KIF26A	chr14	103716864	0.824879
694	CAMKK1	chr17	3710791	0.824879
695	CHI3L1	chr1	199882002	0.824879
696	DHRS8	chr4	88615536	0.824879
697	SULT1E1	chr4	70895927	0.824879
698	SMPD3	chr16	66950370	0.824879
699	SLC1A1	chr9	4576748	0.824879
700	MS4A6E	chr11	59861884	0.824879
701	SELL	chr1	166404178	0.824879
702	REG1A	chr2	79262087	0.824879
703	LOC339809	chr2	202887095	0.824879
704	C10orf79	chr10	105893319	0.824879
705	ARMCX1	chrX	100614166	0.824879
706	STX11	chr6	144550470	0.824879
707	AATK	chr17	76706202	0.824879
708	FLJ21062	chr7	89584057	0.824879
709	CTHRC1	chr8	104463914	0.824879
710	DUSP4	chr8	29250098	0.824879
711	TMC4	chr19	59355767	0.824879
712	MAMDC2	chr9	70014960	0.824879
713	EXPH5	chr11	107885575	0.824879
714	MAK	chr6	10872594	0.824879
715	PF4V1	chr4	75084057	0.824879
716	HPGD	chr4	175787124	0.824879
717	PMAIP1	chr18	55721552	0.824879
718	DDX42	chr16	55250563	0.824879
719	BE622355	chr18	27906425	0.824879
720	CYP4F2	chr19	15849849	0.824879
721	MOBKL2B	chr9	27319416	0.824879
722	BC040984	chrY	17419934	0.824879
723	AGT	chr1	227153157	0.824879
724	MAGEC2	chrX	141017250	0.824879
725	FAM44A	chr4	13282702	0.824879
726	THBD	chr20	22975169	0.824879
727	SOD3	chr4	24478655	0.824879
728	SLCO1B3	chr12	20960480	0.824879
729	HNF4A	chr20	42486242	0.824879
730	CTLA4	chr2	204563946	0.824879
731	TANC2	chr17	58855725	0.827448
732	CPEB3	chr10	93800324	0.828224
733	IL1B	chr2	113306560	0.830395
734	DAPP1	chr4	101146861	0.830395
735	BC030092	chr11	126646190	0.831372
736	GIMAP6	chr7	149762015	0.831372
737	MXRA8	chr1	1330753	0.831372
738	CD53	chr1	111153842	0.831372
739	LIN7C	chr11	27475504	0.831372
740	MAPK10	chr4	87342610	0.831372
741	HMMR	chr5	162835158	0.831372
742	HRASLS2	chr11	63077004	0.831372
743	AFARP1	chr1	113178065	0.831372
744	BGN	chrX	152293169	0.831372
745	SFRP4	chr7	37720278	0.831372
746	FBP2	chr9	94400912	0.831423
747	RNF138	chr18	27964794	0.831423
748	SPINK4	chr9	33238449	0.831423
749	MANEA	chr6	96141430	0.831423
750	AK026385	chr1	192347375	0.831657
751	G1P2	chr1	989465	0.832419
752	RAB27B	chr18	50706285	0.832419
753	MAWBP	chr10	69718716	0.832419
754	ISLR	chr15	72253973	0.832419
755	FGD6	chr12	94003812	0.832419
756	NTN4	chr12	94683392	0.832419
757	CHRM4	chr11	46363614	0.832419
758	CFHL1	chr1	193532679	0.832419
759	GGH	chr8	64099193	0.832419
760	AK093403	chr6	720333	0.832419
761	TRPM1	chr15	29169332	0.832419
762	PI16	chr6	37037214	0.832419
763	PRAME	chr22	21218000	0.832419
764	VPS13D	chr1	12457277	0.832419
765	HIST1H4C	chr6	26212277	0.832419
766	RHOU	chr1	225186183	0.832419
767	RABGAP1L	chr1	171696026	0.832419
768	PAGE4	chrX	49298036	0.832419
769	CAPNS2	chr16	54158948	0.832419
770	RAMP1	chr2	238602671	0.832419
771	DUSP1	chr5	172129343	0.832419
772	RBP5	chr12	7172160	0.832419
773	DKFZP564O0823	chr4	76329313	0.832419
774	ASPN	chr9	92298248	0.832419
775	MUC17	chr7	100289802	0.832419
776	SLIT3	chr5	168112612	0.832419
777	NMNAT2	chr1	179952323	0.832419
778	MAGEC1	chrX	140721353	0.832419
779	MYO5C	chr15	50272027	0.832419
780	AF075035	chr8	145894944	0.832419
781	RECK	chr9	36053817	0.832419
782	OLFM1	chr9	135238838	0.832419
783	NR2F1	chr5	92955263	0.832419
784	IF	chr4	111028259	0.832419
785	P8	chr16	28457700	0.832419
786	LOC124220	chr16	2820738	0.832419
787	LOC375295	chr2	177320284	0.832419
788	IL28RA	chr1	24226107	0.832419
789	FAM3D	chr3	58597119	0.832419
790	MGC2889	chr3	194443902	0.832419
791	DACH1	chr13	71185314	0.832419
792	FLJ22313	chr7	35502606	0.832419
793	ALG10	chr12	34070982	0.832419
794	RNF183	chr9	113139491	0.832419
795	SLC16A14	chr2	230725472	0.832419
796	GYPC	chr2	127170306	0.832419
797	RSNL2	chr2	29294923	0.832419
798	C6orf155	chr6	72074467	0.832419
799	AK026738	chr18	31451514	0.832422
800	COL4A6	chrX	107205130	0.833143
801	LOC91461	chr2	42193734	0.833143
802	DCN	chr12	90049358	0.833143
803	THBS4	chr5	79414659	0.833143
804	HSD17B6	chr12	55467235	0.833143
805	DENND1A	chr9	123294118	0.833143
806	TCEAL1	chrX	102691798	0.833143
807	ACAS2L	chr20	24970708	0.833143
808	FLJ13841	chr17	78381394	0.833143
809	EREG	chr4	75618750	0.833143
810	CCL11	chr17	29638260	0.833143
811	ADH1B	chr4	100585734	0.833143
812	TRIM31	chr6	30187404	0.833143
813	C1orf21	chr1	181320828	0.833143
814	MUM1L1	chrX	105258521	0.833143
815	ATP8A2	chr13	25492269	0.833276
816	MYLK	chr3	124858691	0.833276
817	CRISPLD1	chr8	76107694	0.833276
818	PTGFR	chr1	78715948	0.833432
819	LOC285628	chr5	159846317	0.833432
820	GPR145	chr6	100510578	0.833432
821	FHL1	chrX	135018524	0.833432
822	ALDOB	chr9	101277585	0.833432
823	FLJ45187	chr10	21842498	0.833432
824	LOC400145	chr13	73885271	0.833432
825	SERPINB1	chr6	2785745	0.833432
826	TMEM47	chrX	34405883	0.833432
827	SCG3	chr15	49798935	0.833432
828	CA844148	chr10	20617643	0.833432
829	BPI	chr20	36382031	0.835625
830	ROBO4	chr11	124259836	0.835625
831	ELF3	chr1	198712024	0.835625
832	PLCL4	chr1	2467657	0.835625
833	ABCA8	chr17	64375061	0.835625
834	TMC5	chr16	19349299	0.835625
835	BTNL8	chr5	180271160	0.836432
836	FLJ20054	chr1	194281588	0.838575
837	ALPPL2	chr2	233100750	0.838575
838	LYPD5	chr19	48992661	0.838575
839	CDCA1	chr1	160023392	0.838575
840	GLYATL1	chr11	58478821	0.839215
841	KCNMB1	chr5	169744977	0.839215
842	LOC144363	chr12	25249125	0.839215
843	EGR1	chr5	137832058	0.839215
844	SLC6A14	chrX	115404063	0.839215
845	PLA2G10	chr16	14674025	0.839215
846	DKFZp586C0721	chr5	148788286	0.839215
847	EIF5A2	chr3	172090923	0.839215
848	GLYCTK	chr3	52302188	0.839215
849	MT1G	chr16	55258260	0.839215
850	MIB1	chr18	17664620	0.839215
851	PHACTR3	chr20	57855911	0.839215
852	UBXD3	chr1	20262960	0.839215
853	DEPDC6	chr8	121131183	0.840137
854	PTGIS	chr20	47554262	0.841692
855	SLC22A2	chr6	160608710	0.841692
856	FLJ14627	chr12	115753323	0.841692
857	C1QTNF7	chr4	15122988	0.841692
858	RNF125	chr6	42202189	0.841871
859	NAP1L2	chrX	72216345	0.84618
860	FMO3	chr1	167818112	0.846989
861	LOC151878	chr3	65682690	0.847032
862	ANTXR1	chr2	69216198	0.847032
863	DAAM1	chr14	58802408	0.847032
864	C13orf7	chr13	78089177	0.847032
865	ADORA2B	chr17	15819426	0.847032
866	SLITRK4	chrX	142441774	0.847032
867	GTF2A1	chr14	80728710	0.847032
868	DKFZP586A0522	chr12	49605234	0.847032
869	CLDN1	chr3	191506904	0.847032
870	POT1	chr7	124097362	0.847032
871	BEX2	chrX	102370575	0.847032
872	BBOX1	chr11	27033640	0.847032
873	CCT3	chr1	153100332	0.847032
874	PLAC4	chr21	41470682	0.847032
875	TDRD5	chr1	176391607	0.847032
876	ADH1B	chr4	100599657	0.847032
877	BC039393	chr13	73126442	0.847032
878	UBE2M	chr5	166524884	0.847032
879	DDC	chr7	50300607	0.847032
880	DCBLD2	chr3	99999581	0.847032
881	CAV2	chr7	115740070	0.847032
882	JPH2	chr20	42176855	0.847032
883	SRPX2	chrX	99726706	0.847032
884	PGC	chr6	41812588	0.847032
885	FLJ30046	chr13	77235294	0.847032
886	HSD17B2	chr16	80662101	0.847032
887	CYP2J2	chr1	60085486	0.847032
888	PBX1	chr1	161441056	0.847032
889	NYD-SP21	chr11	59941282	0.847032
890	TTC18	chr10	74704298	0.847032
891	LOC57168	chr22	25154943	0.847032
892	CXCL3	chr4	75267957	0.847032
893	FGG	chr4	155883590	0.847032
894	LYZ	chr12	68030163	0.847032
895	FLJ32871	chr16	10628974	0.847032
896	RPL35	chr9	124699734	0.847032
897	LOC253264	chr10	76791196	0.847032
898	MAGEA11	chrX	148474056	0.847032
899	CAPZB	chr1	19431342	0.847032
900	APOA1	chr11	116211848	0.847032
901	FMOD	chr1	200041469	0.847032
902	ZNF350	chr19	57160168	0.847032
903	CTGF	chr6	132311099	0.847032
904	FBXO41	chr2	73394734	0.847032
905	PACSIN1	chr6	34610838	0.847032
906	CLDN3	chr7	72628587	0.847032
907	TMEM71	chr8	133791991	0.847032
908	PRO0386	chrX	16903469	0.847032
909	PRSS35	chr6	84291569	0.847032
910	FBLN2	chr3	13654715	0.847409
911	TPD52	chr8	81112932	0.847409
912	PKD2L1	chr10	102038092	0.849046
913	MT1X	chr16	55275433	0.85472
914	CYP2A7	chr19	46073338	0.856671
915	JRKL	chr11	95765868	0.85753
916	PCK1	chr20	55574448	0.85753
917	C6orf148	chr6	74008562	0.85753
918	TMEM45B	chr11	129230869	0.85753
919	AF339815	chr13	87058730	0.85753
920	SLC40A1	chr2	190252150	0.85753
921	VPREB3	chr22	22419832	0.85753
922	DCUN1D1	chr3	184138767	0.85753
923	MST1R	chr3	49903908	0.85753
924	CHST13	chr3	127744749	0.85753
925	ZC3H12D	chr6	149810728	0.85753
926	GNG11	chr7	93195851	0.85753
927	PLCL1	chr2	198838020	0.85753
928	FSTL1	chr3	121613443	0.85753
929	MMP3	chr11	102212035	0.85753
930	ALPI	chr2	233150057	0.85753
931	BC026277	chr-1	-1	0.85753
932	RHPN2	chr19	38161368	0.85753
933	ANKRD43	chr5	132179167	0.85753
934	SGCD	chr5	156126965	0.85753
935	ADAMDEC1	chr8	24317478	0.85753
936	GBP4	chr1	89362992	0.85753
937	FGFBP1	chr4	15613535	0.85753
938	GPR160	chr3	171239473	0.85753
939	VPS13D	chr1	12504485	0.85753
940	MGC20410	chr11	64512245	0.85753
941	PLA2G7	chr6	46787224	0.85753
942	EYA2	chr20	45250759	0.85753
943	GPRC5A	chr12	12952962	0.85753
944	ADORA3	chr1	111754536	0.85753
945	EFEMP1	chr2	56009799	0.85753
946	FLJ22763	chr3	110351452	0.85753
947	PROM2	chr2	95376152	0.85753
948	REG1B	chr2	79223834	0.85753
949	SUV420H1	chr11	67692772	0.85753
950	CALB1	chr8	91141596	0.85753
951	CPZ	chr4	8731873	0.85753
952	TMC5	chr16	19398256	0.85753
953	SMOC2	chr6	168871432	0.85753
954	CARD12	chr2	32361381	0.85753
955	H1F0	chr22	36526217	0.85753
956	HOP	chr4	57355237	0.85753
957	KIF18A	chr11	28055215	0.85753
958	RASGEF1A	chr10	43010134	0.85753
959	TMOD3	chr15	49988266	0.85753
960	PTPN5	chr11	18706181	0.85753
961	TPM2	chr9	35672080	0.85753
962	NOPE	chr15	63461087	0.85753
963	ECAT8	chr19	38012237	0.85753
964	GPR87	chr3	152494680	0.85753
965	EPS8L3	chr1	110004783	0.85753
966	USH1C	chr11	17472046	0.85753
967	FOXQ1	chr6	1258499	0.85753
968	EFCBP1	chr8	92037530	0.85753
969	ZAK	chr2	173914872	0.85753
970	C20orf54	chr20	688907	0.85753
971	LRRC49	chr15	69043179	0.85753
972	CRSP8	chr3	109942937	0.85753
973	CPA3	chr3	150084239	0.85753
974	SCML1	chrX	17532439	0.85753
975	LOC152573	chr4	42244380	0.85753
976	TWIST1	chr7	18930127	0.85753
977	MS4A6A	chr11	59703882	0.85753
978	KREMEN2	chr16	2956392	0.85753
979	VEGF	chr6	43853241	0.85753
980	0	chr12	22732070	0.85753
981	PTPN3	chr9	109220397	0.85753
982	MUC4	chr3	196994410	0.85753
983	CPE	chr4	166658159	0.85753
984	FBXL7	chr5	15992554	0.85753
985	BC039330	chr8	58439764	0.85753
986	GULP1	chr2	189278100	0.85753
987	MFAP4	chr17	19227792	0.85753
988	CORIN	chr4	47486099	0.85753
989	GBP5	chr1	89438461	0.85753
990	NXPH2	chr2	139262855	0.85753
991	ANPEP	chr15	88145350	0.85753
992	PCSK5	chr9	76034146	0.85753
993	TMEM16A	chr11	69711546	0.85753
994	GPM6B	chrX	13552242	0.85753
995	TNS4	chr17	35888362	0.85753
996	C8orf44	chr8	67754709	0.85753
997	RGS22	chr8	101046743	0.85753
998	MMP7	chr11	101899237	0.85753
999	GSDML	chr17	35315985	0.85753
1000	RAI2	chrX	17578037	0.85753
1001	RSAD2	chr2	6974114	0.85753
1002	C1orf38	chr1	27897211	0.85753
1003	CCL13	chr17	29709587	0.85753
1004	GPR30	chr7	905683	0.85753
1005	S100A12	chr1	150160049	0.85753
1006	TM4SF20	chr2	228053796	0.85753
1007	0	chr4	164949385	0.85753
1008	ARHGAP26	chr5	142580834	0.85753
1009	LOC283031	chr10	43269909	0.85753
1010	TRPC1	chr3	144009024	0.85753
1011	AK095145	chr5	8513455	0.85753
1012	VIPR2	chr7	158312849	0.85753
1013	HRK	chr12	115761835	0.85753
1014	STK17B	chr2	196844984	0.85753
1015	MYCN	chr2	16036795	0.859493
1016	MLSTD2	chr11	13678489	0.859959
1017	ZNF114	chr19	53481069	0.859959
1018	MAFB	chr20	38749553	0.860252
1019	ALOX5	chr10	45227665	0.860252
1020	GABRP	chr5	170148182	0.860819
1021	MUC3B	chr-1	-1	0.860819
1022	LOC131368	chr3	103681289	0.860819
1023	C1orf178	chr1	114135442	0.860819
1024	VNN1	chr6	133044684	0.860819
1025	ERN1	chr17	59561181	0.860819
1026	BC041405	chr3	117004724	0.860819
1027	MAGEB2	chrX	29996882	0.860819
1028	CLCA3	chr1	86827951	0.860819
1029	FLJ39822	chr2	165580494	0.860819
1030	GIMAP7	chr7	149655070	0.860819
1031	ANKRD35	chr1	143057487	0.860819
1032	IL12A	chr3	161194224	0.860819
1033	IGF1	chr12	101292725	0.860819
1034	PSCD3	chr7	5977361	0.860819
1035	KLRD1	chr12	10355422	0.860819
1036	KRT16	chr17	37020864	0.860977
1037	FLJ10986	chr1	59746299	0.86191
1038	VIM	chr10	17311798	0.86191
1039	VSIG4	chrX	65036500	0.862286
1040	BRDT	chr1	92158221	0.862286
1041	TMPRSS3	chr21	42675290	0.862286
1042	DKFZp586C0721	chr5	148792262	0.862286
1043	BCL2	chr18	59095942	0.862286
1044	SLC25A31	chr4	129023456	0.862286
1045	FLJ23097	chr8	142432747	0.865577
1046	ATP7B	chr13	51406572	0.865577
1047	SLC44A3	chr1	95034993	0.865672
1048	CDH11	chr16	63538394	0.865672
1049	SPRR3	chr1	149788666	0.865672
1050	ADAMTS5	chr21	27215714	0.865672
1051	ORM1	chr9	114165571	0.865672
1052	DSCR8	chr21	38450312	0.865672
1053	FLJ34208	chr3	195700018	0.865672
1054	MAP3K8	chr10	30789845	0.865672
1055	INSL4	chr9	5221611	0.865672
1056	C2orf23	chr2	86353025	0.865672
1057	LOC283278	chr11	16756019	0.865672
1058	AK024921	chr14	56831518	0.865672
1059	FHOD3	chr18	32613756	0.865672
1060	CAPN9	chr1	227244120	0.865672
1061	SCNN1B	chr16	23271815	0.865672
1062	CXCR6	chr3	45964403	0.865672
1063	ZNF334	chr20	44563836	0.865672
1064	RUNX1T1	chr8	93038464	0.865672
1065	BIRC7	chr20	61342205	0.865672
1066	LONRF3	chrX	117933513	0.865672
1067	GLS	chr2	191655564	0.865672
1068	SLC1A1	chr9	4481856	0.865672
1069	FXYD6	chr11	117217716	0.865672
1070	CYP3A5	chr7	98890504	0.865672
1071	NDRG4	chr16	57104140	0.865672
1072	LDB2	chr4	16552451	0.865672
1073	AGPAT4	chr6	161623479	0.865672
1074	ICOS	chr2	204651629	0.865672
1075	HBEGF	chr5	139693567	0.865672
1076	A2BP1	chr16	7701308	0.865672
1077	UGT2B7	chr4	70145047	0.865672
1078	PTPRO	chr12	15633714	0.865672
1079	FA2H	chr16	73304457	0.865672
1080	MSLN	chr16	756424	0.865672
1081	ANXA10	chr4	169435372	0.865672
1082	FOS	chr14	74816333	0.865672
1083	C4orf7	chr4	71280607	0.865672
1084	GOLPH2	chr9	85879957	0.865672
1085	MRC2	chr17	58124544	0.865672
1086	KYNU	chr2	143476750	0.865672
1087	ZC3H12A	chr1	37618797	0.865672
1088	AK095500	chr1	242198618	0.865672
1089	TSPAN13	chr7	16597018	0.865672
1090	DNCI1	chr7	95372098	0.865672
1091	DMN	chr15	97492766	0.865672
1092	FGL2	chr7	76470319	0.865672
1093	KIAA1411	chr6	71248499	0.865672
1094	MAGEA1	chrX	151966880	0.865672
1095	PDGFRL	chr8	17535892	0.865672
1096	FASLG	chr1	169367309	0.865672
1097	LOC284215	chr18	4285185	0.865672
1098	RNF32	chr7	155946808	0.865672
1099	CALB2	chr16	69981515	0.865672
1100	AKAP12	chr6	151766451	0.865672
1101	CXCL2	chr4	75327813	0.865672
1102	TRAT1	chr3	110055267	0.865672
1103	PTGES	chr9	129581019	0.865672
1104	SGNE1	chr15	30764101	0.865672
1105	DLEU2	chr13	49516581	0.865672
1106	GUCY2C	chr12	14665347	0.865672
1107	CTCFL	chr20	55506015	0.865672
1108	DSC3	chr18	26826335	0.865672
1109	BC041442	chr3	181622719	0.865672
1110	ZDHHC2	chr8	17122172	0.865672
1111	SCGB3A1	chr5	179949797	0.865672
1112	ELAVL4	chr1	50379002	0.865672
1113	CLEC2B	chr12	9901340	0.865672
1114	LUM	chr12	90004741	0.865672
1115	CASK	chrX	41169257	0.865672
1116	TUSC3	chr8	15575656	0.865672
1117	GDPD3	chr16	30027195	0.865672
1118	KRT13	chr17	36915315	0.865672
1119	CAPN6	chrX	110296072	0.865672
1120	TIMP3	chr22	31579742	0.865672
1121	CLEC10A	chr17	6920051	0.865672
1122	APCDD1	chr18	10458558	0.865672
1123	NR0B2	chr1	26922472	0.865672
1124	SPON1	chr11	14244971	0.865672
1125	TFF1	chr21	42655494	0.865672
1126	AIM1L	chr1	26332600	0.865672
1127	MYRIP	chr3	40274876	0.865672
1128	KLHL25	chr15	84104086	0.865672
1129	CRYAB	chr11	111284723	0.865672
1130	FLJ34208	chr3	195698400	0.865672
1131	ABCA6	chr17	64590638	0.865672
1132	DGKG	chr3	187388770	0.865672
1133	TCF1	chr12	119902878	0.865672
1134	SLC16A8	chr22	36798646	0.865672
1135	FLJ14834	chr13	30397252	0.865672
1136	APBB1IP	chr10	26829961	0.865672
1137	PENK	chr8	57520933	0.865672
1138	SLA2	chr20	34674388	0.865672
1139	KIAA2022	chrX	73737607	0.865672
1140	AK093573	chr15	76222336	0.865672
1141	MTCH2	chr11	47613829	0.865672
1142	CNTNAP2	chr7	147555475	0.865672
1143	SCHIP1	chr3	161066665	0.865672
1144	CH25H	chr10	90956256	0.865672
1145	SLC16A9	chr10	61080808	0.865672
1146	C10orf72	chr10	49980721	0.865672
1147	TPSG1	chr16	1211930	0.865672
1148	AFAP	chr4	7898518	0.865672
1149	LOC283697	chr15	27756688	0.865672
1150	OLFM4	chr13	52522876	0.865672
1151	TSPYL5	chr8	98355999	0.865672
1152	FNDC5	chr1	33002470	0.865672
1153	ZNF179	chr17	19260832	0.865672
1154	S100A7	chr1	150243457	0.865672
1155	ADCYAP1	chr18	899672	0.865672
1156	DF	chr19	814151	0.865672
1157	CLIC6	chr21	35012168	0.865672
1158	C9orf157	chr9	135811233	0.865672
1159	IFIH1	chr2	162949233	0.865672
1160	LRFN5	chr14	41443236	0.865672
1161	ALOX15	chr17	4481954	0.865672
1162	LOC219638	chr11	45213077	0.865672
1163	SDC2	chr8	97691648	0.865672
1164	PDLIM3	chr4	186821355	0.865672
1165	HSD11B2	chr16	66028796	0.865672
1166	NHSL1	chr6	138786173	0.865672
1167	MMP13	chr11	102323833	0.865672
1168	NFATC2	chr20	49472251	0.865672
1169	DAAM2	chr6	39980506	0.868255
1170	VAV3	chr1	107826518	0.872352
1171	LGR6	chr1	199020403	0.872352
1172	RECQL5	chr17	71149007	0.872352
1173	CFH	chr1	193438268	0.872904
1174	GBP1	chr1	89231023	0.872904
1175	RNF182	chr6	14087182	0.872904
1176	MUC13	chr3	126109766	0.873091
1177	NOVA1	chr14	26134538	0.874116
1178	S100Z	chr5	76209262	0.87452
1179	IFNG	chr12	66835111	0.875756
1180	AL832916	chr2	75067474	0.875812
1181	C1orf24	chr1	181506775	0.875812
1182	MCART1	chr-1	-1	0.876179
1183	CRNN	chr1	149195015	0.876179
1184	FBP1	chr9	94445022	0.876179
1185	C9orf61	chr9	69236691	0.876714
1186	OSBPL7	chr17	43240916	0.876714
1187	FKBP1B	chr2	24147449	0.876714
1188	AIF1	chr6	31691279	0.876714
1189	TCF2	chr17	33120730	0.876714
1190	NXF5	chrX	100893352	0.880251
1191	CTSK	chr1	147582028	0.880416
1192	CLEC4A	chr12	8182135	0.881484
1193	C2orf11	chr2	198262262	0.881484
1194	ARHGAP15	chr2	144359388	0.881484
1195	BC004287	chr8	81703360	0.883178
1196	LEFTY1	chr1	222380788	0.883394
1197	FGF7	chr15	47504000	0.8835
1198	DKK1	chr10	53746541	0.884215
1199	AK026761	chr2	213397725	0.884261
1200	HHAT	chr1	207237680	0.884261
1201	IGFBP7	chr4	57747948	0.884419
1202	SLC7A9	chr19	38042604	0.884419
1203	AK094685	chr5	58190490	0.884419
1204	U17634	chr21	37766158	0.884419
1205	DIO3	chr14	101099093	0.884419
1206	ZNF521	chr18	20925965	0.884419
1207	FOXA2	chr20	22509906	0.884419
1208	DCAL1	chr12	9776814	0.884419
1209	OAS2	chr12	111911369	0.885523
1210	LHCGR	chr2	48825662	0.886342
1211	DUSP9	chrX	152435788	0.888137
1212	SULT1B1	chr4	70777061	0.888191
1213	RASSF6	chr4	74802450	0.888688
1214	TMPRSS11D	chr4	68516830	0.888688
1215	FRMD6	chr14	51265127	0.889689
1216	SERPINB2	chr18	59713538	0.891966
1217	ST6GALNAC5	chr1	77222238	0.894079
1218	GPR41	chr19	40554872	0.894697
1219	PLEK2	chr14	66923547	0.894697
1220	SYCP3	chr12	100634097	0.896523
1221	BC036363	chr10	52394824	0.896523
1222	AYTL1	chr16	54116921	0.896523
1223	ADCY5	chr3	124484185	0.896523
1224	KLF15	chr3	127545340	0.896745
1225	NDN	chr15	21482675	0.896745
1226	LOC391783	chr5	54198362	0.896745
1227	MEOX2	chr7	15424857	0.896745
1228	KRT24	chr17	36108021	0.896745
1229	AK098425	chr7	55295492	0.896745
1230	GEFT	chr12	56294761	0.896745
1231	SULT1C2	chr2	108453358	0.896745
1232	BC034319	chr8	33021581	0.896745
1233	NTSR1	chr20	60864049	0.896745
1234	PSCA	chr8	143760630	0.896745
1235	TRIO	chr5	14483057	0.896745
1236	LOC200383	chr2	84883950	0.896745
1237	FCGR2A	chr1	158301091	0.896745
1238	CAND2	chr3	12888980	0.896745
1239	LRG1	chr19	4488254	0.896745
1240	PSMB9	chr6	32934186	0.896745
1241	LIPC	chr15	56514425	0.896745
1242	LRCH2	chrX	114168632	0.896745
1243	IAPP	chr12	21422573	0.896745
1244	FGF18	chr5	170816667	0.896745
1245	MYOM1	chr18	3056948	0.896745
1246	RB1CC1	chr8	53698900	0.896745
1247	EDIL3	chr5	83356698	0.896745
1248	F2	chr11	46717472	0.896745
1249	PRSS16	chr6	27330788	0.896745
1250	CXCL16	chr17	4585493	0.896745
1251	VCAM1	chr1	100912132	0.896745
1252	RBM11	chr21	14521243	0.896745
1253	CDCA5	chr11	64607534	0.896745
1254	KRT5	chr12	51200451	0.896745
1255	FER1L4	chr20	33609998	0.896745
1256	ZNF10	chr12	132345796	0.896745
1257	KRT19	chr17	36934718	0.896745
1258	GAL	chr11	68215088	0.896745
1259	APOA4	chr11	116197341	0.896745
1260	MAGEB10	chrX	27600081	0.896745
1261	TITF1	chr14	36055799	0.896745
1262	EPHX2	chr8	27418510	0.896745
1263	LTBP1	chr2	33535399	0.896745
1264	BC028905	chr1	158067951	0.896745
1265	ADRA2A	chr10	112829804	0.896745
1266	MAL2	chr8	120326226	0.896745
1267	KIF21A	chr12	37973560	0.896745
1268	KIAA1712	chr4	175615936	0.896745
1269	GMDS	chr6	1672237	0.896745
1270	DYRK1A	chr21	37675225	0.896745
1271	CLCA4	chr1	86755706	0.896745
1272	KLK12	chr19	56229048	0.896745
1273	CHGB	chr20	5851292	0.896745
1274	UGT1A6	chr2	234458495	0.896745
1275	SOCS6	chr18	66144347	0.896745
1276	RPL35	chr1	233493473	0.896745
1277	PNMA5	chrX	151828398	0.896745
1278	SERPINB5	chr18	59311198	0.896745
1279	ZNF237	chr13	19309902	0.896745
1280	TREM2	chr6	41237044	0.896745
1281	LOC401093	chr3	153466446	0.896745
1282	MGC17299	chr1	43406983	0.896745
1283	ACTA2	chr10	90698568	0.896745
1284	RNASE4	chr14	20237657	0.896745
1285	IL13RA2	chrX	114071987	0.896745
1286	OCA2	chr15	25870574	0.896745
1287	ABTB2	chr11	34137424	0.896745
1288	PLCXD1	chrX	140879	0.896745
1289	JAG1	chr20	10588535	0.896745
1290	ZNF423	chr16	48227132	0.896745
1291	GPR128	chr3	101896432	0.896745
1292	SCRG1	chr4	174684145	0.896745
1293	BC030101	chr2	158213188	0.896745
1294	PAX4	chr7	126844753	0.896745
1295	THBS1	chr15	37675043	0.896745
1296	ABCC3	chr17	46123943	0.896745
1297	TCF21	chr6	134254757	0.896745
1298	CTTNBP2	chr7	116994443	0.896745
1299	TF	chr3	134975517	0.896745
1300	MLF1	chr3	159797366	0.896745
1301	SFN	chr1	26875028	0.896745
1302	BNIPL	chr1	147831654	0.896745
1303	FLJ11155	chr4	159526520	0.896745
1304	KSP37	chr4	15638271	0.896745
1305	OSM	chr22	28983518	0.896745
1306	C6orf85	chr6	3214747	0.896745
1307	KLK7	chr19	56174882	0.896745
1308	PHLDA3	chr1	198169136	0.896745
1309	LILRB3	chr19	59412603	0.896745
1310	MAGEA4	chrX	150763697	0.896745
1311	AL109791	chr21	28249816	0.896745
1312	TMEM40	chr3	12753084	0.896745
1313	PLA2G5	chr1	20157922	0.896745
1314	RGN	chrX	46696846	0.896745
1315	CCL3	chr17	31441482	0.896745
1316	PDCL2	chr4	56263701	0.896745
1317	PODN	chr1	53259717	0.896745
1318	C21orf96	chr21	35236300	0.896745
1319	NCF2	chr1	180256399	0.896745
1320	KCNK5	chr6	39264772	0.896745
1321	pTR7 mRNA	chr11	67151109	0.896745
1322	SLAMF7	chr1	157537557	0.896745
1323	AK055271	chr4	92882599	0.896745
1324	ZMAT1	chrX	100944255	0.896745
1325	FLJ37936	chr4	166081997	0.896745
1326	FAM46B	chr1	27015774	0.896745
1327	C18orf58	chr18	10784914	0.896745
1328	SLC45A3	chr1	202358853	0.896745
1329	PKP1	chr1	198030890	0.896745
1330	AIM2	chr1	155845428	0.896745
1331	RNF24	chr20	3932649	0.896745
1332	LIMS2	chr2	128112287	0.896745
1333	FCGBP	chr19	45046118	0.896745
1334	GPRC5A	chr12	12961935	0.896745
1335	ITM2A	chrX	78424274	0.896745
1336	RGMA	chr15	91389750	0.896745
1337	GNGT1	chr7	93180721	0.896745
1338	LEFTY2	chr1	222431117	0.896745
1339	DSCR1L1	chr6	46298938	0.896745
1340	PPAP2C	chr19	239096	0.896745
1341	SFTPG	chr6	31007214	0.896745
1342	HORMAD1	chr1	147502687	0.896745
1343	MGC35295	chr11	60300030	0.896745
1344	STMN3	chr20	61742137	0.896745
1345	DPP4	chr2	162690619	0.896745
1346	COL4A4	chr2	227695518	0.896745
1347	C6orf205	chr6	31064990	0.896745
1348	C6orf117	chr6	84821776	0.897062
1349	PI3	chr20	43237937	0.897312
1350	LRRC31	chr3	171040667	0.897312
1351	TFF3	chr21	42606699	0.897312
1352	GPC3	chrX	132551929	0.897312
1353	GADD45G	chr9	89449559	0.897352
1354	DIRAS3	chr1	68224161	0.897846
1355	HLA-DPA1	chr6	33145403	0.897846
1356	QKI	chr6	163967023	0.898062
1357	KCNJ16	chr17	65641960	0.898062
1358	BCL2	chr18	58942048	0.898233
1359	ZNF204	chr6	27433593	0.898233
1360	TCEAL2	chrX	101188678	0.898233
1361	C20orf42	chr20	6025555	0.898471
1362	FGD4	chr12	32562380	0.898516
1363	RGS2	chr1	189509887	0.898516
1364	CCL20	chr2	228504145	0.898789
1365	AK091584	chr5	139691516	0.898789
1366	SLC26A7	chr8	92419564	0.899919
1367	C10orf48	chr10	28002662	0.899919
1368	DACT2	chr6	168526558	0.899919
1369	CCL21	chr9	34699203	0.899919
1370	BC035780	chr19	23903326	0.899919
1371	DDX25	chr11	125298068	0.899919
1372	FLJ40504	chr17	23627297	0.899919
1373	G0S2	chr1	206237453	0.899919
1374	AK056146	chr10	131474242	0.899919
1375	SLN	chr11	107083544	0.900317
1376	RAB17	chr2	238265542	0.900505
1377	SORBS1	chr10	97062598	0.900505
1378	EDN2	chr1	41619315	0.900505
1379	BC040644	chr6	100700661	0.900505
1380	SERTAD4	chr1	206801238	0.901134
1381	PALLD	chr4	170194532	0.901134
1382	GABRA5	chr15	24776129	0.901134
1383	HAS1	chr19	56908304	0.901134
1384	DEFA6	chr8	6769748	0.901134
1385	MGC39497	chr12	74071296	0.901436
1386	C6orf168	chr6	99835944	0.902378
1387	AK096481	chr7	140628242	0.902378
1388	C7orf10	chr7	40673339	0.902525
1389	B4GALT5	chr20	47747543	0.902525
1390	H19	chr11	1975589	0.902714
1391	WASF3	chr13	26160553	0.902714
1392	AK098100	chr11	117642237	0.902714
1393	XDH	chr2	31470466	0.902714
1394	RGS18	chr1	188886171	0.902714
1395	SLC18A1	chr8	20047358	0.902714
1396	SORBS2	chr4	186958407	0.90316
1397	FGFR3	chr4	1777603	0.90392
1398	NRXN3	chr14	79398036	0.90606
1399	ANKRD6	chr6	90397859	0.90606
1400	C21orf81	chr21	14274479	0.90606
1401	CASC1	chr12	25158961	0.90606
1402	S100A2	chr1	150346972	0.90606
1403	FLJ14721	chr12	108670771	0.90606
1404	SHRM	chr4	78035086	0.90606
1405	CPNE4	chr3	132736323	0.90606
1406	C20orf39	chr20	24472091	0.90606
1407	STK33	chr11	8370124	0.90606
1408	CA9	chr9	35670995	0.90606
1409	PROS1	chr3	95086271	0.90606
1410	AOC3	chr17	38262747	0.90606
1411	TRIM50A	chr7	72171252	0.90606
1412	VSNL1	chr2	17758690	0.906461
1413	PRKXP1	chr15	98905578	0.908165
1414	AK090862	chr13	20173671	0.908165
1415	NET1	chr10	5488586	0.908165
1416	MBNL2	chr13	96732166	0.908165
1417	KALRN	chr3	125349965	0.908165
1418	CD34	chr1	204450505	0.909669
1419	CGNL1	chr15	55628569	0.912125
1420	GRP	chr18	55048722	0.912125
1421	DNAJC12	chr10	69267785	0.912125
1422	AL831867	chr4	87583195	0.912125
1423	BC017428	chr9	4248986	0.912125
1424	C11orf9	chr11	61311573	0.912125
1425	ABCA12	chr2	215622870	0.912125
1426	ECG2	chr5	147675563	0.912125
1427	MGC13040	chr11	101423778	0.912125
1428	KCNQ1	chr11	2826638	0.912125
1429	TSLP	chr5	110440211	0.912125
1430	PHLDA2	chr11	2906921	0.912125
1431	NRG2	chr5	139208366	0.912125
1432	NID2	chr14	51543005	0.912125
1433	DPYSL3	chr5	146750686	0.912125
1434	CUGBP2	chr10	11415703	0.912125
1435	SLC37A1	chr21	42852168	0.912125
1436	CLDN4	chr7	72690149	0.912125
1437	GRK4	chr4	3030947	0.912125
1438	GPR124	chr8	37819828	0.912125
1439	TMEM27	chrX	15436796	0.912594
1440	hypothetical protein	chr6	143140805	0.913737
1441	ACACB	chr12	108165989	0.913737
1442	SLC41A2	chr12	103701457	0.913737
1443	MDH2	chr7	75311990	0.913737
1444	FSIP1	chr15	37697267	0.913737
1445	KDR	chr4	55785929	0.913737
1446	LY6D	chr8	143863471	0.914652
1447	CD180	chr5	66513939	0.914652
1448	FBP2	chr9	94400716	0.914652
1449	GATM	chr15	43441521	0.914652
1450	SCAMP5	chr15	73100480	0.914652
1451	S100A4	chr1	150329367	0.914652
1452	ASS	chr9	130371669	0.914652
1453	BAMBI	chr10	29011432	0.914652
1454	CES2	chr16	65535263	0.914652
1455	SGIP1	chr1	66921758	0.914652
1456	LHFP	chr13	38815495	0.914652
1457	CABYR	chr18	19993964	0.914652
1458	KIAA1913	chr6	130804553	0.914652
1459	PSORS1C2	chr6	31213592	0.914652
1460	AL833881	chr4	166209479	0.914652
1461	FBN1	chr15	46495142	0.914652
1462	MTP	chr4	100901206	0.914652
1463	INHBA	chr7	41497973	0.914652
1464	SIM2	chr21	37037606	0.914652
1465	DOCK9	chr13	98292442	0.914652
1466	HTR2B	chr2	231798817	0.914652
1467	SPRR2G	chr1	149925772	0.914652
1468	RASSF4	chr10	44808815	0.914652
1469	INHBA	chr7	41502707	0.914776
1470	WISP1	chr8	134310569	0.914776
1471	STEAP4	chr7	87552583	0.915498
1472	RPL8	chr8	145987546	0.915498
1473	BC039395	chr-1	-1	0.915498
1474	KCNA1	chr12	4892229	0.915498
1475	KIF12	chr9	113933585	0.915498
1476	NEK2	chr1	208235332	0.915498
1477	GRM3	chr7	86124446	0.915498
1478	FOXF1	chr16	85104772	0.915498
1479	PPARGC1A	chr4	23470213	0.915498
1480	LOC153277	chr5	126231414	0.915498
1481	BST1	chr4	15393183	0.915498
1482	LOC285768	chr6	1049352	0.915498
1483	SULT2A1	chr19	53066504	0.915498
1484	AK090904	chr4	129119220	0.915498
1485	MOXD1	chr6	132659883	0.915498
1486	GZMB	chr14	24171975	0.915498
1487	HTR1D	chr1	23263853	0.915498
1488	COLEC12	chr18	321670	0.915498
1489	NFATC1	chr18	75389035	0.915498
1490	IFIT1	chr10	91153411	0.915498
1491	FIP1L1	chr4	54132974	0.915498
1492	REPS2	chrX	16925203	0.915498
1493	FLJ35773	chr17	8641333	0.915498
1494	SNCAIP	chr5	121815090	0.915498
1495	SLC24A3	chr20	19650868	0.915498
1496	MGC11242	chr17	43385554	0.915498
1497	C8orf47	chr8	99174711	0.915498
1498	KRT20	chr17	36294935	0.915498
1499	SCTR	chr2	119913807	0.915498
1500	COL8A2	chr1	36230679	0.915498
1501	AK058154	chr-1	-1	0.915498
1502	CCND2	chr12	4284611	0.915498
1503	CAND2	chr3	12843957	0.915498
1504	ST6GALNAC1	chr17	72134328	0.91696
1505	SPINK1	chr5	147191296	0.91696
1506	BEX1	chrX	102123820	0.91696
1507	COL4A1	chr13	109602686	0.91696
1508	SYNE1	chr6	152535265	0.91696
1509	TPT1	chr13	44812221	0.91696
1510	MELL1	chr1	2556471	0.91696
1511	KCTD3	chr1	212181952	0.91696
1512	LOC283658	chr15	53618562	0.91696
1513	LRRC19	chr9	26983756	0.917186
1514	IGFBP6	chr12	51781118	0.917382
1515	NOSTRIN	chr2	169516266	0.917382
1516	CSF2	chr5	131439371	0.917382
1517	RGS17	chr6	153424191	0.917395
1518	MUC4	chr3	196967662	0.918838
1519	C9orf46	chr9	5719263	0.919595
1520	BICD1	chr12	32372560	0.919595
1521	BC016361	chr4	75509444	0.919595
1522	FLJ40432	chr2	208444175	0.919595
1523	TUBAL3	chr10	5425254	0.919595
1524	LOC401097	chr3	161428398	0.919595
1525	MSMB	chr10	51226802	0.919595
1526	DCHS2	chr4	155513425	0.919595
1527	MED28	chr1	202310632	0.919595
1528	ELF5	chr11	34458367	0.919595
1529	CKLFSF3	chr16	65201331	0.919595
1530	CCDC19	chr1	156655355	0.919595
1531	SHANK2	chr11	69992144	0.919614
1532	LOC492311	chr5	139486971	0.9198
1533	CCDC15	chr11	124380225	0.9198
1534	IMMP2L	chr7	109897582	0.919942
1535	FKBP1B	chr2	24197863	0.919942
1536	AK022482	chr1	10711908	0.919942
1537	TM4SF5	chr17	4633006	0.920121
1538	CYP2A6	chr19	46041439	0.920121
1539	MXD1	chr2	70074162	0.921079
1540	LOC283904	chr16	85079016	0.921789
1541	HHLA2	chr3	109522430	0.921789
1542	AK024156	chr-1	-1	0.921789
1543	TENC1	chr12	51744099	0.921789
1544	IHH	chr2	219744840	0.921789
1545	DCX	chrX	110343275	0.921789
1546	FLJ10094	chr13	42686178	0.921789
1547	LAMA2	chr6	129844102	0.921789
1548	TFCP2L1	chr2	121695027	0.921789
1549	C14orf50	chr14	64101844	0.921789
1550	WNT2	chr7	116511613	0.921789
1551	KIAA1576	chr16	76569869	0.921789
1552	TLR2	chr4	154983996	0.921789
1553	CHL1	chr3	424995	0.921789
1554	AK023033	chr7	38793557	0.921789
1555	CD80	chr3	120746307	0.921789
1556	HS6ST2	chrX	131485812	0.921789
1557	IHPK3	chr6	33803976	0.921789
1558	Gcom1	chr15	55764548	0.921789
1559	SORBS1	chr10	97142413	0.921789
1560	PANK3	chr5	167925675	0.921789
1561	JUN	chr1	58959348	0.923644
1562	SERPINB7	chr18	59623131	0.924926
1563	CST7	chr20	24886033	0.924926
1564	TAGLN	chr11	116579742	0.924926
1565	C10orf45	chr10	14609242	0.924926
1566	LOH12CR2	chr12	12399865	0.924926
1567	DYX1C1	chr15	53529774	0.924926
1568	C4BPA	chr1	203702932	0.924926
1569	ACVR1C	chr2	158214680	0.925111
1570	SMAD9	chr13	36337783	0.925111
1571	FLJ35848	chr17	40106894	0.925111
1572	MGC10646	chr4	80595666	0.925111
1573	CUGBP2	chr10	11359778	0.925111
1574	TMPRSS11B	chr4	68922398	0.925111
1575	CYP1B1	chr2	38207150	0.925111
1576	BC031314	chr14	57530116	0.925111
1577	U54734	chr9	5926662	0.925111
1578	SLC26A3	chr7	107010848	0.925111
1579	TMEM20	chr10	95652040	0.925111
1580	RHCG	chr15	87822090	0.925111
1581	OACT2	chr2	8949389	0.925111
1582	HGD	chr3	121876441	0.925111
1583	DMD	chrX	30898424	0.925111
1584	AK024852	chr19	36519901	0.925111
1585	HTRA3	chr4	8406497	0.925111
1586	DNAJC3	chr13	95241206	0.925111
1587	FCER1A	chr1	156086986	0.925111
1588	C1orf75	chr1	208947011	0.925111
1589	TMEM55A	chr8	92077100	0.925111
1590	MGC15476	chr19	51843462	0.925111
1591	AK092985	chr12	25989097	0.925111
1592	C18orf2	chr18	1259732	0.925111
1593	LIPF	chr10	90423370	0.925111
1594	CYR61	chr1	85760671	0.925111
1595	AGTR2	chrX	115117526	0.925111
1596	LOC255480	chr12	113313060	0.925111
1597	PALMD	chr1	99867199	0.925111
1598	NBEA	chr13	35143144	0.925111
1599	WARS	chr14	99889777	0.925111
1600	HOXC13	chr12	52626221	0.925111
1601	S100A8	chr1	150175726	0.925111
1602	SPOCK	chr5	136339043	0.925111
1603	MGC35402	chr19	58123441	0.925111
1604	MESP1	chr15	88094147	0.925111
1605	AF143322	chr4	160415676	0.925111
1606	EXO1	chr1	238374741	0.925111
1607	PTGER2	chr14	51864502	0.925111
1608	C15orf5	chr15	75304033	0.925111
1609	AK055008	chr14	61338906	0.925111
1610	STX7	chr6	132836615	0.925111
1611	AK096857	chr7	39424306	0.925111
1612	ITGB1BP1	chr2	9497516	0.925111
1613	NMU	chr4	56316215	0.925111
1614	IL8	chr4	74974172	0.925111
1615	KLF12	chr13	73158954	0.925111
1616	C10orf47	chr10	11952780	0.925262
1617	GJB1	chrX	70227751	0.925262
1618	ZNF432	chr19	57228511	0.925262
1619	C8orf59	chr-1	-1	0.925262
1620	AK025360	chr7	43712514	0.925262
1621	AF075056	chr3	152749848	0.925262
1622	SPP1	chr4	89261011	0.925262
1623	VCX	chrX	8244147	0.925873
1624	FGFR4	chr5	176453279	0.925873
1625	ATP4A	chr19	40733030	0.925873
1626	TMEM16D	chr12	100024290	0.925873
1627	PCP4	chr21	40222982	0.925873
1628	KCNH2	chr7	150079778	0.925873
1629	AF143866	chr7	138194007	0.925873
1630	AK026731	chr18	65032096	0.925873
1631	FMO1	chr1	167986658	0.925873
1632	TRPV6	chr7	142088110	0.925873
1633	ZNF236	chr18	72810446	0.925873
1634	ACTG2	chr2	74058362	0.925873
1635	NEU4	chr2	242478242	0.925873
1636	IL15	chr4	143011642	0.925873
1637	TNP1	chr2	217549795	0.928512
1638	CA3	chr8	86547604	0.928512
1639	NLGN4Y	chrY	15269470	0.928512
1640	TLR8	chrX	12699817	0.928512
1641	MAP7	chr6	136728634	0.928512
1642	DKFZP566N034	chr2	135047551	0.928512
1643	SOSTDC1	chr7	16274895	0.928512
1644	NCKAP1L	chr12	53211798	0.928536
1645	LOC196264	chr11	117603000	0.928536
1646	TEX101	chr19	48614247	0.928776
1647	CDH3	chr16	67275994	0.929836
1648	ZNF415	chr19	58304757	0.929836
1649	NGFRAP1L1	chrX	101215072	0.930013
1650	SI	chr3	166191850	0.930013
1651	FKBP1A	chr20	1300641	0.930013
1652	CRISPLD2	chr16	83429676	0.930013
1653	ACOX2	chr3	58483301	0.930013
1654	DACH1	chr13	70910154	0.930159
1655	ITLN2	chr1	157732659	0.930271
1656	STK31	chr7	23598391	0.930271
1657	MRGPRF	chr11	68529231	0.930271
1658	POU2AF1	chr11	110730252	0.930271
1659	FAM81A	chr15	57539630	0.930271
1660	IGFBP2	chr2	217352097	0.930271
1661	MMP21	chr10	127446115	0.930271
1662	DAO	chr12	107797065	0.930271
1663	STXBP6	chr14	24358131	0.930271
1664	LOC63928	chr16	23677665	0.930271
1665	VIL1	chr2	219139594	0.930271
1666	0	chr7	50294468	0.930271
1667	CYP4F12	chr19	15668919	0.930271
1668	TFPI2	chr7	93164557	0.930271
1669	AGBL4	chr1	48761569	0.930271
1670	CCL8	chr17	29670332	0.930502
1671	LRRN6A	chr15	75693859	0.931821
1672	LOC284530	chr1	18820587	0.931821
1673	LOC284033	chr17	11407947	0.931821
1674	GLT25D2	chr1	180636872	0.931821
1675	HCK	chr20	30153134	0.931821
1676	XM_210146	chr14	81141558	0.931821
1677	CXCL9	chr4	77280762	0.931821
1678	TP73L	chr3	191097632	0.931821
1679	NXN	chr17	650943	0.931821
1680	MOBK1B	chr2	74295138	0.931859
1681	BC019842	chr18	69740350	0.931859
1682	C10orf11	chr10	77488470	0.931859
1683	LGI2	chr4	24679984	0.931859
1684	ROR1	chr1	64320234	0.931859
1685	LOC402282	chr7	65384052	0.931859
1686	F13A1	chr6	6089494	0.931859
1687	C7orf33	chr7	147750465	0.931859
1688	NEDD9	chr6	11293729	0.931859
1689	DKFZp761E13121	chr12	50195623	0.931859
1690	TCTEX1D1	chr1	66948106	0.931859
1691	SPINK5	chr5	147483619	0.931859
1692	ATP10B	chr5	159992336	0.931859
1693	MGC17624	chr16	84298932	0.931859
1694	HLA-DMB	chr6	33014585	0.931859
1695	C1R	chr12	7135223	0.931859
1696	NALP5	chr19	61264890	0.931859
1697	SH3BGRL2	chr6	80467806	0.931859
1698	GPC6	chr13	92787115	0.931859
1699	S100P	chr4	6816697	0.931859
1700	PIGR	chr1	203491668	0.931859
1701	FAM13A1	chr4	90049818	0.931859
1702	IL18R1	chr2	102473134	0.931859
1703	PCDH9	chr13	65775072	0.931859
1704	FLJ32252	chr16	1054165	0.931859
1705	CD300C	chr17	70053508	0.931859
1706	CXorf36	chrX	44807283	0.931859
1707	KIAA0863	chr18	75997348	0.931859
1708	LOC221091	chr11	62211641	0.931859
1709	PCDHA11	chr5	140370124	0.931859
1710	ITGBL1	chr13	101033645	0.932026
1711	LCN2	chr9	127991437	0.932594
1712	SOX11	chr2	5790134	0.932594
1713	GJA1	chr6	121811143	0.932594
1714	MSR1	chr8	16010645	0.932594
1715	MARK1	chr1	217223968	0.932594
1716	SLC3A1	chr2	44424828	0.932594
1717	FLJ39639	chr16	3255654	0.932594
1718	RBP4	chr10	95350482	0.932594
1719	DKFZp761L1417	chr7	98089573	0.932594
1720	PLS1	chr3	143913095	0.932594
1721	LOC441136	chr6	27464645	0.932594
1722	CLDN11	chr3	171623669	0.932594
1723	SIGLECP3	chr19	56368276	0.932594
1724	LOC285513	chr4	90519722	0.932594
1725	WIF1	chr12	63742558	0.932594
1726	BC032899	chr1	222583951	0.932594
1727	PTHLH	chr12	28007885	0.933311
1728	CXCL14	chr5	134934432	0.933311
1729	MYEOV	chr11	68821032	0.933311
1730	BUB1	chr2	111132251	0.933311
1731	DMRT1	chr9	906769	0.933311
1732	HOXD11	chr2	176799453	0.933311
1733	APOC1	chr19	50114273	0.933311
1734	CCL4	chr17	31455428	0.933311
1735	CAPN14	chr2	31307846	0.933311
1736	GALNTL5	chr7	151154415	0.933311
1737	CDH17	chr8	95247285	0.933311
1738	GAP43	chr3	116877935	0.933311
1739	NGFRAP1	chrX	102438958	0.933311
1740	COL3A1	chr2	189698297	0.933311
1741	HEPH	chrX	65270057	0.933311
1742	AK055386	chr20	47413827	0.93359
1743	SLC39A8	chr4	103546225	0.937303
1744	CCL14	chr17	31334905	0.937303
1745	ZHX2	chr8	124003602	0.937303
1746	CXorf21	chrX	30337600	0.937303
1747	AF086444	chr11	93932056	0.937303
1748	LOC348751	chr2	200536304	0.937303
1749	C1orf42	chr1	149301329	0.937303
1750	C6orf65	chr6	56965135	0.937303
1751	ADH1C	chr4	100615044	0.937303
1752	ESRRG	chr1	213065670	0.938086
1753	P2RY14	chr3	152412744	0.938086
1754	LOC91801	chr11	106880734	0.939078
1755	PTPN20	chr10	48357961	0.939988
1756	GPM6A	chr4	176930639	0.940207
1757	ANKRD15	chr9	735906	0.941661
1758	MAC30	chr17	23677809	0.941661
1759	PTHR2	chr2	209183923	0.941661
1760	HIPK2	chr7	138725986	0.941661
1761	IGSF6	chr16	21560350	0.941661
1762	ANXA4	chr2	69949377	0.941661
1763	BNC1	chr15	81717498	0.941661
1764	LOC400713	chr19	57569699	0.94255
1765	PTN	chr7	136393267	0.94255
1766	EXT1	chr8	119158696	0.94255
1767	LDOC1	chrX	139996704	0.94255
1768	TRAF3IP3	chr1	206343941	0.94255
1769	FLJ14477	chr8	144913874	0.94255
1770	KIAA0513	chr16	83684412	0.94255
1771	CXorf20	chrX	17941666	0.94255
1772	TGM1	chr14	23794049	0.94255
1773	RDM1	chr17	31273733	0.94255
1774	BC007626	chr11	624841	0.94255
1775	NXPH3	chr17	45015953	0.94255
1776	AREG	chr4	75677293	0.944006
1777	AF131779	chr2	217717731	0.944006
1778	TCBA1	chr6	125187635	0.944006
1779	TGM5	chr15	41314342	0.944006
1780	YEATS4	chr12	68070407	0.944006
1781	POF1B	chrX	84339077	0.944006
1782	AF075031	chr6	30227218	0.945003
1783	CPZ	chr4	8738258	0.945003
1784	FLJ23191	chr4	122314774	0.945003
1785	MUC2	chr11	1085129	0.945003
1786	PNLIPRP2	chr10	118394550	0.945165
1787	CSTA	chr3	123526798	0.945165
1788	MEF2A	chr15	98071003	0.945165
1789	AGR2	chr7	16614598	0.94646
1790	N4BP2	chr4	39979135	0.94683
1791	WDFY4	chr10	49854853	0.947651
1792	CLIC5	chr6	45990025	0.948741
1793	PPL	chr16	4872856	0.949241
1794	CCL18	chr17	31422802	0.949241
1795	CXCL1	chr4	75101618	0.949324
1796	ZNF502	chr3	44739334	0.949324
1797	COLEC11	chr2	3185186	0.949324
1798	ZNF559	chr19	9315333	0.950304
1799	BMPR1B	chr4	96436584	0.950411
1800	IL18	chr11	111530935	0.950411
1801	SPIN	chr9	88295402	0.950411
1802	LOC284080	chr17	45482798	0.95161
1803	CD300A	chr17	69992176	0.95161
1804	NOXO1	chr16	1970959	0.95161
1805	ALDH1A3	chr15	99274268	0.95161
1806	SCEL	chr13	77114875	0.95161
1807	POMC	chr2	25299199	0.95161
1808	FAM3B	chr21	41650951	0.95161
1809	FOXA1	chr14	37129187	0.95161
1810	RNF157	chr17	71669211	0.95161
1811	COL21A1	chr6	56029850	0.95161
1812	BC028044	chr21	18864429	0.951703
1813	CPNE8	chr12	37332939	0.951703
1814	MGC33486	chr11	65819930	0.952818
1815	PGBD5	chr1	226765688	0.952818
1816	HMGCS1	chr5	43331654	0.954044
1817	BC016831	chr2	95753965	0.954633
1818	CFL2	chr14	34252034	0.954633
1819	ANXA1	chr9	73003830	0.954633
1820	AF086195	chr11	102426907	0.954633
1821	WT1	chr11	32366624	0.954745
1822	GPR109B	chr12	121711511	0.954745
1823	MAOB	chrX	43383001	0.955603
1824	GPC6	chr13	93280705	0.955603
1825	CKLFSF8	chr3	32384388	0.955603
1826	BCMP11	chr7	16673367	0.957452
1827	SERPINB3	chr18	59479282	0.957452
1828	AK056784	chr10	105504630	0.957452
1829	VIPR2	chr7	158320392	0.957959
1830	SESN3	chr11	94564310	0.96002
1831	GJB5	chr1	34892956	0.96002
1832	ECRG4	chr2	106152790	0.960182
1833	CAMP	chr3	48241904	0.960182
1834	PLN	chr6	118986953	0.960182
1835	CD24	chr5	78957218	0.96066
1836	TIMP4	chr3	12169583	0.96066
1837	CNGA1	chr4	47779324	0.96066
1838	PLXNA2	chr1	204584311	0.96066
1839	MGC14289	chr7	138170806	0.96066
1840	IL18RAP	chr2	102527441	0.961731
1841	TFF2	chr21	42643097	0.962155
1842	TACSTD1	chr2	47512614	0.962155
1843	CA2	chr8	86564813	0.962155
1844	PLAT	chr8	42152553	0.962155
1845	ZBED2	chr3	112794701	0.962792
1846	COX7A1	chr19	41335506	0.962792
1847	C14orf78	chr14	104491026	0.962792
1848	AK024623	chr4	190342036	0.962792
1849	VGL-3	chr3	87070361	0.962792
1850	MLPH	chr2	238201655	0.962792
1851	ORF1-FL49	chr5	139554269	0.962792
1852	BC037323	chr1	70321935	0.962792
1853	C6orf143	chr6	54913883	0.963791
1854	GKN1	chr2	69118775	0.963791
1855	MGC4172	chr17	32029499	0.963791
1856	BC040204	chr6	72153561	0.963791
1857	WISP3	chr6	112497431	0.963791
1858	XLKD1	chr11	10536763	0.963791
1859	F5	chr1	166215131	0.963791
1860	FAT4	chr4	126771220	0.963791
1861	CAV1	chr7	115758838	0.963791
1862	RGNEF	chr5	73272478	0.963791
1863	COL1A1	chr17	45617536	0.963791
1864	LOC93432	chr7	141294044	0.964878
1865	MS4A8B	chr11	60239539	0.967248
1866	TNFSF11	chr13	42079188	0.967433
1867	PTPRN2	chr7	157353342	0.967433
1868	CYP2C18	chr10	96485114	0.967433
1869	BC040358	chr11	7415750	0.967433
1870	RPL39L	chr3	188339715	0.968042
1871	CCR5	chr3	46392531	0.968042
1872	C10orf45	chr10	14601772	0.968071
1873	IL21R	chr16	27368587	0.968071
1874	EFNA5	chr5	107023633	0.968071
1875	C14orf161	chr14	91117142	0.968071
1876	SPOCK2	chr10	73517911	0.969769
1877	GHRL	chr3	10302445	0.969769
1878	LILRB2	chr19	59470286	0.970005
1879	NALP2	chr19	60186630	0.970747
1880	FLJ21511	chr4	48873791	0.970747
1881	HESX1	chr3	57207921	0.970747
1882	MAGEB1	chrX	30028763	0.970747
1883	FABP1	chr2	88266761	0.970747
1884	BC012943	chr14	44909497	0.970747
1885	FLJ20035	chr4	169512631	0.970747
1886	ASB17	chr1	76099846	0.970747
1887	RAFTLIN	chr3	16332878	0.970747
1888	FCRL2	chr1	154529546	0.970747
1889	OSR1	chr2	19472924	0.970747
1890	KRTCAP3	chr2	27577965	0.970747
1891	VTCN1	chr1	117398520	0.971248
1892	PLEK	chr2	68527215	0.971875
1893	C16orf30	chr16	1545464	0.971875
1894	AFF3	chr2	99949183	0.972372
1895	IL1RN	chr2	113604860	0.972372
1896	SERPINI2	chr3	168653426	0.972372
1897	KIAA1239	chr4	37273175	0.972706
1898	PS1TP4	chr2	114180749	0.97271
1899	PEX5L	chr3	181227453	0.973482
1900	NOX1	chrX	99904512	0.974482
1901	RASGRP2	chr11	64265000	0.974516
1902	GCNT2	chr6	10650027	0.975006
1903	RERG	chr12	15155545	0.975006
1904	MGC17301	chr12	54364298	0.975532
1905	13CDNA73	chr13	31750617	0.976035
1906	TRIM34	chr11	5612597	0.976035
1907	PTPN21	chr14	88088743	0.976977
1908	LOC136288	chr7	47859371	0.977069
1909	GCKR	chr2	27633254	0.977069
1910	KIAA1043	chr22	26702101	0.977749
1911	FLJ35424	chr4	3629528	0.977749
1912	RSPO3	chr6	127518217	0.977749
1913	AK056737	chr-1	-1	0.977749
1914	FLJ23560	chr12	75241013	0.977749
1915	MFAP2	chr1	17050055	0.977749
1916	EBI2	chr13	98746068	0.977749
1917	AK091892	chr2	293681	0.977749
1918	C3AR1	chr12	8103560	0.977749
1919	POPDC3	chr6	105713073	0.977749
1920	RTEL1	chr20	61798913	0.977749
1921	LEPREL1	chr3	191172393	0.977749
1922	ITGB8	chr7	20192084	0.977749
1923	IGJ	chr4	71886813	0.977749
1924	ISG20	chr15	86996405	0.977749
1925	ZBTB8	chr1	32734983	0.977749
1926	TFIP11	chr22	25212476	0.977749
1927	DKFZp686A1627	chr13	18518755	0.977749
1928	CAPN3	chr15	40489426	0.977749
1929	DAZL	chr3	16621862	0.977749
1930	FBXO40	chr3	122829380	0.977749
1931	MSX2	chr5	174084235	0.977749
1932	CARD15	chr16	49324085	0.977749
1933	ANXA13	chr8	124779911	0.977749
1934	RNU45B	chr-1	-1	0.977749
1935	FGB	chr4	155847171	0.977749
1936	KLK14	chr19	56273044	0.977749
1937	IL6	chr7	22542425	0.977749
1938	ALS2CR16	chr2	203740099	0.977749
1939	KIAA1912	chr2	56524294	0.977749
1940	PNLDC1	chr6	160212007	0.977994
1941	LOC387763	chr11	43922010	0.978134
1942	CD302	chr2	160453895	0.978518
1943	C8orf72	chr8	59222612	0.978847
1944	MOGAT1	chr2	223379634	0.978847
1945	BC040837	chr7	26711892	0.978847
1946	LIPH	chr3	186708849	0.9793
1947	WISP2	chr20	42789255	0.9793
1948	ARTS-1	chr5	96141885	0.9793
1949	PDZRN3	chr3	73515128	0.9793
1950	FLJ38725	chr13	43364124	0.9793
1951	CD86	chr3	123321192	0.9793
1952	DDIT4L	chr4	101464674	0.979882
1953	LOC116123	chr1	163325995	0.979882
1954	LOC399978	chr11	130221992	0.97993
1955	MIA	chr19	45975142	0.980363
1956	KRT23	chr17	36332802	0.98039
1957	STYK1	chr12	10663793	0.981346
1958	LZTS1	chr8	20148966	0.981346
1959	KIF24	chr9	34300105	0.981412
1960	EMCN	chr4	101743807	0.982189
1961	LOC285205	chr3	109129794	0.982189
1962	MRC1	chr10	18239626	0.984619
1963	ABCA13	chr7	48463968	0.984619
1964	SEPP1	chr5	42836605	0.98502
1965	KCNJ3	chr2	155539470	0.986139
1966	KBTBD10	chr2	170196672	0.986315
1967	UNG2	chr5	54564052	0.987912
1968	NTF3	chr12	5474032	0.988779
1969	DDX43	chr6	74181006	0.990328
1970	XRCC5	chr2	216868161	0.990654
1971	CSAG1	chrX	151574364	0.993201
1972	FBXO16	chr8	28377141	0.993201
1973	TNNC2	chr20	43885340	0.993774
1974	INHBB	chr2	120824898	0.993774
1975	MEGF10	chr5	126782723	0.993774
1976	ZNF486	chr19	20169064	0.994457
1977	FNDC1	chr6	159657585	0.994457
1978	DMBT1	chr10	124392991	0.994713
1979	DKFZp781N1041	chr10	118578383	0.995112
1980	C10orf81	chr10	115526904	0.995112
1981	NR4A1	chr12	50739019	0.995112
1982	AK000038	chr17	1555590	0.996129
1983	SMAD6	chr15	64795814	0.996129
1984	RGS5	chr1	159848645	0.996129
1985	CKMT2	chr5	80584330	0.996129
1986	KIAA1407	chr3	115206224	0.996129
1987	CGI-38	chr16	65981917	0.996129
1988	RPRM	chr2	154159434	0.996402
1989	CPVL	chr7	28885167	0.996402
1990	PAK7	chr20	9467911	0.997394
1991	BC035252	chr3	86628089	0.997514
1992	KMO	chr1	238083922	0.997514
1993	LOC341604	chr13	105827374	0.998286
1994	HES6	chr2	238929798	0.998286
1995	RPL15	chr3	23937172	0.998286
1996	KHDRBS2	chr6	62669130	0.998286
1997	ANK2	chr4	114543187	0.998286
1998	LOC285513	chr4	90522813	0.998286
[truncated: 2 more rows]

## Sheet: S2
Single Dataset: ERBB2 – potential targets – positive correlation
	g1	g1.chrom	g1.pos	g2	g2.chrom	g2.pos	fdr	fdr (condition iii)
1	ERBB2	chr17	35133365	FLJ34208	chr3	195698400	0.00249005	0.945442
2	ERBB2	chr17	35133365	FLJ34208	chr3	195700018	0.00249005	0.945442
3	ERBB2	chr17	35133365	IFIT1	chr10	91153411	0.0247426	0.945442
4	ERBB2	chr17	35133365	BST1	chr4	15393183	0.0495159	0.945442
5	ERBB2	chr17	35133365	SLCO1B3	chr12	20960480	0.053151	0.945442
6	ERBB2	chr17	35133365	LOC128153	chr1	214336195	0.0581008	0.945442
7	ERBB2	chr17	35133365	PPARGC1A	chr4	23470213	0.0581008	0.945442
8	ERBB2	chr17	35133365	ERBB2	chr17	35133365	0.0581008	0.464806
9	ERBB2	chr17	35133365	KIAA1239	chr4	37273175	0.0744682	0.945442
10	ERBB2	chr17	35133365	ALPPL2	chr2	233100750	0.0744682	0.95263
11	ERBB2	chr17	35133365	FLJ23191	chr4	122314774	0.0909727	0.945442
12	ERBB2	chr17	35133365	PRRX2	chr9	129564135	0.0909727	0.945442
13	ERBB2	chr17	35133365	MSX2	chr5	174084235	0.102791	0.954491
14	ERBB2	chr17	35133365	RHOU	chr1	225186183	0.15996	0.952167
15	ERBB2	chr17	35133365	KIAA1912	chr2	56524294	0.15996	0.954491
16	ERBB2	chr17	35133365	GSTM3	chr1	109992770	0.197996	0.945442
17	ERBB2	chr17	35133365	ATP10B	chr5	159992336	0.197996	0.954491
18	ERBB2	chr17	35133365	IL18R1	chr2	102473134	0.197996	0.945442
19	ERBB2	chr17	35133365	MGC13057	chr2	190890279	0.208116	0.945442
20	ERBB2	chr17	35133365	RTEL1	chr20	61798913	0.214816	0.945442
21	ERBB2	chr17	35133365	TMEM55A	chr8	92077100	0.216924	0.951326
22	ERBB2	chr17	35133365	CTSL2	chr9	96876577	0.216924	0.952167
23	ERBB2	chr17	35133365	PPP1R1B	chr17	35046236	0.216924	0.945442
24	ERBB2	chr17	35133365	FLJ11155	chr4	159526520	0.216924	0.945442
25	ERBB2	chr17	35133365	FLJ11806	chr14	88161106	0.216924	0.945442
26	ERBB2	chr17	35133365	LRIG3	chr12	57552584	0.216924	0.972914
27	ERBB2	chr17	35133365	S100A4	chr1	150329367	0.223727	0.945442
28	ERBB2	chr17	35133365	SLC16A14	chr2	230725472	0.234399	0.945442
29	ERBB2	chr17	35133365	RNASE4	chr14	20237657	0.242587	0.945442
30	ERBB2	chr17	35133365	PLCL1	chr2	198838020	0.248784	0.945442
31	ERBB2	chr17	35133365	GSDM1	chr17	35386943	0.256652	0.945442
32	ERBB2	chr17	35133365	KIAA0513	chr16	83684412	0.280126	0.945442
33	ERBB2	chr17	35133365	ETNK1	chr12	22688070	0.280126	0.95263
34	ERBB2	chr17	35133365	FLJ38396	chr1	236404608	0.280126	0.945442
35	ERBB2	chr17	35133365	SMAD6	chr15	64795814	0.280126	0.945442
36	ERBB2	chr17	35133365	SCML1	chrX	17532439	0.28801	0.945442
37	ERBB2	chr17	35133365	AMIGO2	chr12	45757776	0.300435	0.947339
38	ERBB2	chr17	35133365	HLA-G	chr6	29906636	0.300435	0.945442
39	ERBB2	chr17	35133365	FKBP10	chr17	37232001	0.300435	0.945442
40	ERBB2	chr17	35133365	EPSTI1	chr13	42360276	0.300435	0.945442
41	ERBB2	chr17	35133365	SLK	chr10	105775531	0.300435	0.945442
42	ERBB2	chr17	35133365	PTPRR	chr12	69318479	0.306005	0.952588
43	ERBB2	chr17	35133365	UBXD3	chr1	20262960	0.306005	0.945442
44	ERBB2	chr17	35133365	EPDR1	chr7	37733990	0.306005	0.954491
45	ERBB2	chr17	35133365	IFIT2	chr10	91058346	0.306005	0.95263
46	ERBB2	chr17	35133365	EDN2	chr1	41619315	0.306005	0.945442
47	ERBB2	chr17	35133365	BC040204	chr6	72153561	0.306005	0.945442
48	ERBB2	chr17	35133365	WT1	chr11	32366624	0.311634	0.945442
49	ERBB2	chr17	35133365	IFNB1	chr9	21067228	0.315633	0.945442
50	ERBB2	chr17	35133365	C6orf105	chr6	11874496	0.315633	0.945442
51	ERBB2	chr17	35133365	MAP2K1	chr-1	-1	0.315633	0.945442
52	ERBB2	chr17	35133365	CEACAM6	chr19	46967585	0.315633	0.945442
53	ERBB2	chr17	35133365	PLAC4	chr21	41470682	0.315781	0.945442
54	ERBB2	chr17	35133365	DKFZp434L142	chr4	159406046	0.315781	0.957198
55	ERBB2	chr17	35133365	PTPN20	chr10	48357961	0.315781	0.998191
56	ERBB2	chr17	35133365	CCL20	chr2	228504145	0.315781	0.945442
57	ERBB2	chr17	35133365	C9orf26	chr9	6246703	0.315781	0.945442
58	ERBB2	chr17	35133365	AKR1C1	chr10	5005863	0.319745	0.947339
59	ERBB2	chr17	35133365	H19	chr11	1975589	0.335947	0.947339
60	ERBB2	chr17	35133365	FGD6	chr12	94003812	0.335947	0.945442
61	ERBB2	chr17	35133365	ADRA2A	chr10	112829804	0.335947	0.986334
62	ERBB2	chr17	35133365	SE57-1	chr18	50720594	0.335947	0.945442
63	ERBB2	chr17	35133365	AK094685	chr5	58190490	0.335947	0.976209
64	ERBB2	chr17	35133365	IL1A	chr2	113248571	0.335947	0.945442
65	ERBB2	chr17	35133365	CFH	chr1	193438268	0.357668	0.945442
66	ERBB2	chr17	35133365	DEPDC6	chr8	121131183	0.36313	0.945442
67	ERBB2	chr17	35133365	C4BPA	chr1	203702932	0.367169	0.947339
68	ERBB2	chr17	35133365	HORMAD1	chr1	147502687	0.381657	0.945442
69	ERBB2	chr17	35133365	FLJ20152	chr5	16527911	0.42873	0.970337
70	ERBB2	chr17	35133365	MSTP9	chr-1	-1	0.42873	0.945442
71	ERBB2	chr17	35133365	RNF32	chr7	155946808	0.42873	0.945442
72	ERBB2	chr17	35133365	hCT1815701	chr16	65002070	0.42873	0.945442
73	ERBB2	chr17	35133365	PLA2G4A	chr1	183689384	0.441927	0.945442
74	ERBB2	chr17	35133365	BIK	chr22	41844623	0.446475	0.945442
75	ERBB2	chr17	35133365	C10orf47	chr10	11952780	0.460776	0.979971
76	ERBB2	chr17	35133365	AK024156	chr-1	-1	0.460776	0.945442
77	ERBB2	chr17	35133365	ZNF165	chr6	28164627	0.460776	0.945442
78	ERBB2	chr17	35133365	ROBO2	chr3	77777920	0.463625	0.945442
79	ERBB2	chr17	35133365	GPR30	chr7	905683	0.463625	0.945442
80	ERBB2	chr17	35133365	LINCR	chr2	96585507	0.463625	0.945442
81	ERBB2	chr17	35133365	CGI-38	chr16	65981917	0.463625	0.945442
82	ERBB2	chr17	35133365	RABGAP1L	chr1	171696026	0.463625	0.945442
83	ERBB2	chr17	35133365	C1orf21	chr1	181320828	0.463625	0.945442
84	ERBB2	chr17	35133365	PROK2	chr3	71903862	0.463625	0.945442
85	ERBB2	chr17	35133365	SNAI2	chr8	49993474	0.463625	0.945442
86	ERBB2	chr17	35133365	AF075056	chr3	152749848	0.469162	0.945442
87	ERBB2	chr17	35133365	NTF3	chr12	5474032	0.475322	0.945442
88	ERBB2	chr17	35133365	IL8	chr4	74974172	0.478743	0.945442
89	ERBB2	chr17	35133365	SLC1A7	chr1	53265549	0.478743	0.945442
90	ERBB2	chr17	35133365	CDC6	chr17	35710660	0.478743	0.945442
91	ERBB2	chr17	35133365	ATP7B	chr13	51406572	0.478743	0.954491
92	ERBB2	chr17	35133365	LAMP3	chr3	184322766	0.48038	0.945442
93	ERBB2	chr17	35133365	HRASLS3	chr11	63122113	0.480774	0.945442
94	ERBB2	chr17	35133365	VIP	chr6	153172722	0.480774	0.945442
95	ERBB2	chr17	35133365	EYA2	chr20	45250759	0.480774	0.945442
96	ERBB2	chr17	35133365	AFAP	chr4	7898518	0.480774	0.945442
97	ERBB2	chr17	35133365	IFIH1	chr2	162949233	0.510401	0.945442
98	ERBB2	chr17	35133365	CEACAM5	chr19	46916871	0.517112	0.945442
99	ERBB2	chr17	35133365	KIAA1043	chr22	26702101	0.528089	0.945442
100	ERBB2	chr17	35133365	13CDNA73	chr13	31750617	0.528089	0.954491
101	ERBB2	chr17	35133365	GLYATL1	chr11	58478821	0.544357	0.945442
102	ERBB2	chr17	35133365	PEX5L	chr3	181227453	0.544357	0.967012
103	ERBB2	chr17	35133365	LOC134147	chr5	10341576	0.554993	0.959366
104	ERBB2	chr17	35133365	0	chr4	164949385	0.555086	0.952588
105	ERBB2	chr17	35133365	AK095500	chr1	242198618	0.556326	0.945442
106	ERBB2	chr17	35133365	SESN1	chr6	109418558	0.556326	0.957198
107	ERBB2	chr17	35133365	FKBP1A	chr20	1300641	0.558368	0.952588
108	ERBB2	chr17	35133365	FAM81A	chr15	57539630	0.588908	0.945442
109	ERBB2	chr17	35133365	PAQR8	chr6	52377866	0.590543	0.945442
110	ERBB2	chr17	35133365	BTNL8	chr5	180271160	0.592108	0.945442
111	ERBB2	chr17	35133365	SLC3A1	chr2	44424828	0.604512	0.945442
112	ERBB2	chr17	35133365	C20orf18	chr20	342379	0.618692	0.952167
113	ERBB2	chr17	35133365	LOC283031	chr10	43269909	0.618692	0.945442
114	ERBB2	chr17	35133365	SLN	chr11	107083544	0.618692	0.945442
115	ERBB2	chr17	35133365	ABTB2	chr11	34137424	0.619489	0.945442
116	ERBB2	chr17	35133365	AK095145	chr5	8513455	0.633266	0.945442
117	ERBB2	chr17	35133365	CPA6	chr8	68639323	0.633266	0.945442
118	ERBB2	chr17	35133365	PMAIP1	chr18	55721552	0.633266	0.945442
119	ERBB2	chr17	35133365	PTPRN2	chr7	157353342	0.633266	0.945442
120	ERBB2	chr17	35133365	DNCI1	chr7	95372098	0.633266	0.945442
121	ERBB2	chr17	35133365	KYNU	chr2	143476750	0.633266	0.95263
122	ERBB2	chr17	35133365	PS1TP4	chr2	114180749	0.633266	0.945442
123	ERBB2	chr17	35133365	FGB	chr4	155847171	0.633266	0.945442
124	ERBB2	chr17	35133365	GOPC	chr6	117994719	0.636621	0.952588
125	ERBB2	chr17	35133365	JAK1	chr1	65015647	0.63972	0.945442
126	ERBB2	chr17	35133365	AF086195	chr11	102426907	0.642354	0.945442
127	ERBB2	chr17	35133365	F5	chr1	166215131	0.642354	0.945442
128	ERBB2	chr17	35133365	HSS00015817	chr8	121137492	0.645393	0.945442
129	ERBB2	chr17	35133365	P8	chr16	28457700	0.676584	0.945442
130	ERBB2	chr17	35133365	DNAJC12	chr10	69267785	0.676584	0.954491
131	ERBB2	chr17	35133365	ProSAPiP1	chr20	3092117	0.676584	0.945442
132	ERBB2	chr17	35133365	PCK1	chr20	55574448	0.680602	0.950997
133	ERBB2	chr17	35133365	MAWBP	chr10	69718716	0.680602	0.952588
134	ERBB2	chr17	35133365	RPGRIP1	chr14	20889124	0.683705	0.945442
135	ERBB2	chr17	35133365	ROR1	chr1	64320234	0.683705	0.945442
136	ERBB2	chr17	35133365	FGFR2	chr10	123229461	0.683705	0.945442
137	ERBB2	chr17	35133365	GCNT1	chr9	76348230	0.683705	0.945442
138	ERBB2	chr17	35133365	KCNA1	chr12	4892229	0.683705	0.945442
139	ERBB2	chr17	35133365	PIWIL4	chr11	93992596	0.683705	0.945442
140	ERBB2	chr17	35133365	DYX1C1	chr15	53529774	0.683705	0.945442
141	ERBB2	chr17	35133365	SAMD12	chr8	119459917	0.689944	0.945442
142	ERBB2	chr17	35133365	CMYA5	chr5	79131560	0.689944	0.952588
143	ERBB2	chr17	35133365	ZC3H12A	chr1	37618797	0.689944	0.945442
144	ERBB2	chr17	35133365	SULT2A1	chr19	53066504	0.689944	0.970337
145	ERBB2	chr17	35133365	ANK2	chr4	114543187	0.689944	0.947339
146	ERBB2	chr17	35133365	MGC13040	chr11	101423778	0.690559	0.945442
147	ERBB2	chr17	35133365	KREMEN2	chr16	2956392	0.704737	0.945442
148	ERBB2	chr17	35133365	AL833558	chr6	96770074	0.7151	0.945442
149	ERBB2	chr17	35133365	LOC196264	chr11	117603000	0.7151	0.945442
150	ERBB2	chr17	35133365	LGR6	chr1	199020403	0.719668	0.945442
151	ERBB2	chr17	35133365	PKIB	chr6	123080725	0.719668	0.945442
152	ERBB2	chr17	35133365	HLA-DMB	chr6	33014585	0.719668	0.960052
153	ERBB2	chr17	35133365	C1orf55	chr1	222479769	0.719668	0.945442
154	ERBB2	chr17	35133365	CCDC19	chr1	156655355	0.727246	0.945442
155	ERBB2	chr17	35133365	UGT1A6	chr2	234458495	0.727246	0.945442
156	ERBB2	chr17	35133365	KIAA1407	chr3	115206224	0.727246	0.945442
157	ERBB2	chr17	35133365	ARHGAP26	chr5	142580834	0.727329	0.945442
158	ERBB2	chr17	35133365	C18orf58	chr18	10784914	0.734101	0.945442
159	ERBB2	chr17	35133365	NID2	chr14	51543005	0.736488	0.945442
160	ERBB2	chr17	35133365	FAM13A1	chr4	90049818	0.737812	0.945442
161	ERBB2	chr17	35133365	UBE2M	chr5	166524884	0.737812	0.945442
162	ERBB2	chr17	35133365	CA3	chr8	86547604	0.737812	0.945442
163	ERBB2	chr17	35133365	BIRC3	chr11	101713561	0.737812	0.945442
164	ERBB2	chr17	35133365	KBTBD11	chr8	1941108	0.747993	0.952588
165	ERBB2	chr17	35133365	FOS	chr14	74816333	0.747993	0.952167
166	ERBB2	chr17	35133365	NOS2A	chr17	23116808	0.747993	0.945442
167	ERBB2	chr17	35133365	SOCS6	chr18	66144347	0.748397	0.945442
168	ERBB2	chr17	35133365	OAS2	chr12	111911369	0.748397	0.945442
169	ERBB2	chr17	35133365	DCUN1D1	chr3	184138767	0.751468	0.945442
170	ERBB2	chr17	35133365	KRT19	chr17	36934718	0.751468	0.952588
171	ERBB2	chr17	35133365	GLT25D2	chr1	180636872	0.752525	0.945442
172	ERBB2	chr17	35133365	NUDT12	chr5	102922555	0.752937	0.945442
173	ERBB2	chr17	35133365	PLEKHA5	chr12	19327852	0.752937	0.95263
174	ERBB2	chr17	35133365	SLC1A1	chr9	4576748	0.779573	0.945442
175	ERBB2	chr17	35133365	LOC144363	chr12	25249125	0.779573	0.952588
176	ERBB2	chr17	35133365	ZNF237	chr13	19309902	0.78474	0.945442
177	ERBB2	chr17	35133365	ANGPTL7	chr1	11189579	0.78474	0.945442
178	ERBB2	chr17	35133365	LRRN1	chr3	3863404	0.78474	0.945442
179	ERBB2	chr17	35133365	NET1	chr10	5488586	0.78474	0.945442
180	ERBB2	chr17	35133365	LRRC19	chr9	26983756	0.78474	0.945442
181	ERBB2	chr17	35133365	PAK7	chr20	9467911	0.78474	0.945442
182	ERBB2	chr17	35133365	COL1A2	chr7	93683722	0.78474	0.945442
183	ERBB2	chr17	35133365	STK17B	chr2	196861707	0.78474	0.945442
184	ERBB2	chr17	35133365	CPEB3	chr10	93800324	0.78474	0.945442
185	ERBB2	chr17	35133365	H1F0	chr22	36526217	0.78474	0.945442
186	ERBB2	chr17	35133365	EBI2	chr13	98746068	0.78474	0.945442
187	ERBB2	chr17	35133365	SYNPO2L	chr10	75075369	0.78474	0.945442
188	ERBB2	chr17	35133365	TEX101	chr19	48614247	0.78474	0.945442
189	ERBB2	chr17	35133365	GATM	chr15	43441521	0.78474	0.945442
190	ERBB2	chr17	35133365	CFHL1	chr1	193532679	0.78474	0.945442
191	ERBB2	chr17	35133365	KCNQ1	chr11	2653370	0.78474	0.970337
192	ERBB2	chr17	35133365	KCNQ1	chr11	2826638	0.78474	0.945442
193	ERBB2	chr17	35133365	HLA-DPA1	chr6	33145403	0.78474	0.985948
194	ERBB2	chr17	35133365	ANXA4	chr2	69949377	0.78474	0.95263
195	ERBB2	chr17	35133365	NR1I2	chr3	121019740	0.78474	0.945442
196	ERBB2	chr17	35133365	SHANK2	chr11	69992144	0.78474	0.945442
197	ERBB2	chr17	35133365	COL1A1	chr17	45617536	0.790797	0.945442
198	ERBB2	chr17	35133365	AADAC	chr3	153017876	0.79526	0.945442
199	ERBB2	chr17	35133365	PSCD3	chr7	5977361	0.795553	0.945442
200	ERBB2	chr17	35133365	ADCYAP1	chr18	899672	0.798769	0.945442
201	ERBB2	chr17	35133365	MMP13	chr11	102323833	0.798769	0.952588
202	ERBB2	chr17	35133365	RGNEF	chr5	73272478	0.817008	0.945442
203	ERBB2	chr17	35133365	BC037867	chr13	61476294	0.817008	0.945442
204	ERBB2	chr17	35133365	KLHL25	chr15	84104086	0.817008	0.945442
205	ERBB2	chr17	35133365	PIWIL1	chr12	129376622	0.817008	0.945442
206	ERBB2	chr17	35133365	LRG1	chr19	4488254	0.817008	0.945442
207	ERBB2	chr17	35133365	MAGEB10	chrX	27600081	0.817008	0.954491
208	ERBB2	chr17	35133365	WISP2	chr20	42789255	0.817008	0.975516
209	ERBB2	chr17	35133365	KRT23	chr17	36332802	0.817008	0.945442
210	ERBB2	chr17	35133365	MIB1	chr18	17664620	0.817008	0.945442
211	ERBB2	chr17	35133365	ASPN	chr9	92298248	0.817008	0.945442
212	ERBB2	chr17	35133365	SLC26A9	chr1	202614157	0.817008	0.945442
213	ERBB2	chr17	35133365	DEFA3	chr8	6861662	0.817008	0.945442
214	ERBB2	chr17	35133365	FLJ35848	chr17	40106894	0.817008	0.954491
215	ERBB2	chr17	35133365	MYH4	chr17	10287334	0.817008	0.945442
216	ERBB2	chr17	35133365	XLKD1	chr11	10536763	0.817008	0.952588
217	ERBB2	chr17	35133365	EIF1AY	chrY	21092380	0.817008	0.945442
218	ERBB2	chr17	35133365	CTSK	chr1	147582028	0.817008	0.945442
219	ERBB2	chr17	35133365	MAC30	chr17	23677809	0.817008	0.945442
220	ERBB2	chr17	35133365	TMPRSS4	chr11	117489259	0.817008	0.954491
221	ERBB2	chr17	35133365	LOH12CR2	chr12	12399865	0.817008	0.945442
222	ERBB2	chr17	35133365	REG1B	chr2	79223834	0.817008	0.945442
223	ERBB2	chr17	35133365	RPS4Y1	chrY	2778257	0.817008	0.945442
224	ERBB2	chr17	35133365	LOC92691	chr2	216791157	0.817301	0.945442
225	ERBB2	chr17	35133365	SMPD3	chr16	66950370	0.817301	0.945442
226	ERBB2	chr17	35133365	HEPH	chrX	65270057	0.817301	0.945442
227	ERBB2	chr17	35133365	HMGCS1	chr5	43331654	0.825598	0.992341
228	ERBB2	chr17	35133365	PPP1R3B	chr8	9032975	0.825598	0.963126
229	ERBB2	chr17	35133365	LOC255480	chr12	113313060	0.825598	0.945442
230	ERBB2	chr17	35133365	FLJ20035	chr4	169512631	0.825598	0.945442
231	ERBB2	chr17	35133365	C1orf178	chr1	114135442	0.825598	0.945442
232	ERBB2	chr17	35133365	TTMP	chr3	113319124	0.825598	0.945442
233	ERBB2	chr17	35133365	FLJ38512	chr5	9603077	0.831427	0.945442
234	ERBB2	chr17	35133365	SERTAD4	chr1	206801238	0.831427	0.945442
235	ERBB2	chr17	35133365	MLF1	chr3	159797366	0.831427	0.952167
236	ERBB2	chr17	35133365	F2	chr11	46717472	0.831427	0.945442
237	ERBB2	chr17	35133365	TSPAN2	chr1	115305141	0.831427	0.945442
238	ERBB2	chr17	35133365	C16orf30	chr16	1545464	0.831427	0.992586
239	ERBB2	chr17	35133365	CLDN1	chr3	191506904	0.831427	0.945442
240	ERBB2	chr17	35133365	CDCA1	chr1	160023392	0.831427	0.945442
241	ERBB2	chr17	35133365	THAP2	chr12	70344277	0.831427	0.945442
242	ERBB2	chr17	35133365	SLC39A8	chr4	103546225	0.831427	0.945442
243	ERBB2	chr17	35133365	BC004287	chr8	81703360	0.831427	0.945442
244	ERBB2	chr17	35133365	CDA	chr1	20690613	0.831427	0.945442
245	ERBB2	chr17	35133365	PTGER2	chr14	51864502	0.831427	0.95263
246	ERBB2	chr17	35133365	CX3CL1	chr16	55974448	0.831427	0.945442
247	ERBB2	chr17	35133365	NEK2	chr1	208235332	0.831436	0.945442
248	ERBB2	chr17	35133365	CDH3	chr16	67275994	0.831436	0.947339
249	ERBB2	chr17	35133365	LOC492311	chr5	139486971	0.854479	0.945442
250	ERBB2	chr17	35133365	TMEM14A	chr6	52659085	0.854479	0.945442
251	ERBB2	chr17	35133365	PF4V1	chr4	75084057	0.854479	0.95263
252	ERBB2	chr17	35133365	FOXQ1	chr6	1258499	0.856405	0.945442
253	ERBB2	chr17	35133365	LRRC49	chr15	69043179	0.856405	0.945442
254	ERBB2	chr17	35133365	C6orf155	chr6	72074467	0.856421	0.945442
255	ERBB2	chr17	35133365	DIRAS3	chr1	68224161	0.866089	0.945442
256	ERBB2	chr17	35133365	PNMA2	chr8	26418619	0.866274	0.953303
257	ERBB2	chr17	35133365	PROCR	chr20	33227803	0.867083	0.945442
258	ERBB2	chr17	35133365	BE622355	chr18	27906425	0.867083	0.870258
259	ERBB2	chr17	35133365	GPM6B	chrX	13552242	0.869026	0.970337
260	ERBB2	chr17	35133365	KCNJ16	chr17	65641960	0.869026	0.945442
261	ERBB2	chr17	35133365	MAGEB2	chrX	29996882	0.869026	0.945442
262	ERBB2	chr17	35133365	C20orf54	chr20	688907	0.869026	0.95263
263	ERBB2	chr17	35133365	TFPI2	chr7	93164557	0.869026	0.945442
264	ERBB2	chr17	35133365	DCHS2	chr4	155513425	0.869026	0.952167
265	ERBB2	chr17	35133365	C1orf38	chr1	27897211	0.869026	0.945442
266	ERBB2	chr17	35133365	GPR74	chr4	73378217	0.869026	0.954491
267	ERBB2	chr17	35133365	YEATS4	chr12	68070407	0.869026	0.945442
268	ERBB2	chr17	35133365	NPTX2	chr7	97903746	0.869026	0.945442
269	ERBB2	chr17	35133365	OSM	chr22	28983518	0.869026	0.945442
270	ERBB2	chr17	35133365	FA2H	chr16	73304457	0.869026	0.945442
271	ERBB2	chr17	35133365	AK026385	chr1	192347375	0.869026	0.945442
272	ERBB2	chr17	35133365	LOC285768	chr6	1049352	0.869026	0.945442
273	ERBB2	chr17	35133365	KCNS3	chr2	18035723	0.869026	0.947339
274	ERBB2	chr17	35133365	LEFTY2	chr1	222431117	0.869026	0.964724
275	ERBB2	chr17	35133365	LRRN3	chr7	110358655	0.869026	0.945442
276	ERBB2	chr17	35133365	IL1B	chr2	113306560	0.869026	0.945442
277	ERBB2	chr17	35133365	GRM3	chr7	86124446	0.869026	0.990531
278	ERBB2	chr17	35133365	MT1X	chr16	55275433	0.869026	0.945442
279	ERBB2	chr17	35133365	STAG1	chr3	137534834	0.869026	0.945442
280	ERBB2	chr17	35133365	IDI2	chr10	1055083	0.869026	0.945442
281	ERBB2	chr17	35133365	HS3ST1	chr4	11077161	0.869026	0.945442
282	ERBB2	chr17	35133365	KCNK1	chr1	230113887	0.869026	0.954491
283	ERBB2	chr17	35133365	BC040837	chr7	26711892	0.869026	0.945442
284	ERBB2	chr17	35133365	ATP8A2	chr13	25492269	0.869026	0.945442
285	ERBB2	chr17	35133365	MCART1	chr-1	-1	0.869026	0.947339
286	ERBB2	chr17	35133365	F13A1	chr6	6089494	0.869026	0.952167
287	ERBB2	chr17	35133365	FLJ11017	chr4	37414994	0.869026	0.945442
288	ERBB2	chr17	35133365	DDX3Y	chrY	13470305	0.869923	0.945442
289	ERBB2	chr17	35133365	GRP	chr18	55048722	0.873651	0.945442
290	ERBB2	chr17	35133365	DRD5	chr4	9460940	0.873651	0.945442
291	ERBB2	chr17	35133365	STEAP2	chr7	89510902	0.873651	0.945442
292	ERBB2	chr17	35133365	PRSS35	chr6	84291569	0.875852	0.945442
293	ERBB2	chr17	35133365	VIM	chr10	17311798	0.875852	0.945442
294	ERBB2	chr17	35133365	FLJ13220	chr4	44541818	0.875852	0.945442
295	ERBB2	chr17	35133365	FLJ11305	chr13	112890652	0.875852	0.945442
296	ERBB2	chr17	35133365	MLSTD2	chr11	13678489	0.875852	0.945442
297	ERBB2	chr17	35133365	VIL1	chr2	219139594	0.875852	0.95263
298	ERBB2	chr17	35133365	EIF5A2	chr3	172090923	0.875852	0.945442
299	ERBB2	chr17	35133365	ZC3H12D	chr6	149810728	0.875852	0.945442
300	ERBB2	chr17	35133365	FLJ39639	chr16	3255654	0.875852	0.945442
301	ERBB2	chr17	35133365	DDC	chr7	50300607	0.876066	0.945442
302	ERBB2	chr17	35133365	LIPH	chr3	186708849	0.876066	0.954491
303	ERBB2	chr17	35133365	UGCGL2	chr13	95374683	0.883406	0.959366
304	ERBB2	chr17	35133365	CRSP8	chr3	109942937	0.883406	0.950997
305	ERBB2	chr17	35133365	C15orf48	chr15	43510500	0.884876	0.945442
306	ERBB2	chr17	35133365	LOC285628	chr5	159846317	0.884876	0.945442
307	ERBB2	chr17	35133365	BC007626	chr11	624841	0.884876	0.945442
308	ERBB2	chr17	35133365	HOXB6	chr17	44028453	0.884876	0.945442
309	ERBB2	chr17	35133365	C9orf61	chr9	69236691	0.886796	0.945442
310	ERBB2	chr17	35133365	GAP43	chr3	116877935	0.886796	0.947339
311	ERBB2	chr17	35133365	C20orf42	chr20	6025555	0.886796	0.945442
312	ERBB2	chr17	35133365	CXCL3	chr4	75267957	0.888092	0.952588
313	ERBB2	chr17	35133365	SH3BGRL2	chr6	80467806	0.890695	0.95263
314	ERBB2	chr17	35133365	C9orf72	chr9	27551125	0.890695	0.952588
315	ERBB2	chr17	35133365	MAP3K8	chr10	30789845	0.890695	0.945442
316	ERBB2	chr17	35133365	BF	chr6	32025230	0.890695	0.945442
317	ERBB2	chr17	35133365	C1orf161	chr1	116389435	0.890695	0.945442
318	ERBB2	chr17	35133365	LYZ	chr12	68030163	0.890695	0.945442
319	ERBB2	chr17	35133365	GBP1	chr1	89231023	0.890695	0.945442
320	ERBB2	chr17	35133365	RASGEF1A	chr10	43010134	0.890695	0.95263
321	ERBB2	chr17	35133365	PF4	chr4	75211915	0.890695	0.945442
322	ERBB2	chr17	35133365	ZNF432	chr19	57228511	0.890695	0.945442
323	ERBB2	chr17	35133365	Gcom1	chr15	55764548	0.890695	0.945442
324	ERBB2	chr17	35133365	DUSP1	chr5	172129343	0.890695	0.945442
325	ERBB2	chr17	35133365	STX7	chr6	132836615	0.899029	0.970337
326	ERBB2	chr17	35133365	RUNX1T1	chr8	93041647	0.899029	0.945442
327	ERBB2	chr17	35133365	SERPINB7	chr18	59623131	0.904007	0.945442
328	ERBB2	chr17	35133365	CAV2	chr7	115740070	0.904007	0.952588
329	ERBB2	chr17	35133365	FHL1	chrX	135018524	0.904007	0.952167
330	ERBB2	chr17	35133365	RNF183	chr9	113139491	0.904007	0.945442
331	ERBB2	chr17	35133365	SPINK1	chr5	147191296	0.905816	0.945442
332	ERBB2	chr17	35133365	MAP4K3	chr2	39388548	0.908901	0.945442
333	ERBB2	chr17	35133365	SLC7A9	chr19	38042604	0.912607	0.945442
334	ERBB2	chr17	35133365	OCA2	chr15	25870574	0.915189	0.945442
335	ERBB2	chr17	35133365	LUM	chr12	90004741	0.915189	0.945442
336	ERBB2	chr17	35133365	DMRT1	chr9	906769	0.915189	0.945442
337	ERBB2	chr17	35133365	PSCDBP	chr2	158112590	0.915189	0.945442
338	ERBB2	chr17	35133365	SERPINB1	chr6	2785745	0.919335	0.945442
339	ERBB2	chr17	35133365	ANXA1	chr9	73003830	0.919335	0.945442
340	ERBB2	chr17	35133365	Beta4GalNAc-T4	chr11	369933	0.924809	0.945442
341	ERBB2	chr17	35133365	DDIT4L	chr4	101464674	0.932572	0.945442
342	ERBB2	chr17	35133365	AF086444	chr11	93932056	0.93913	0.945442
343	ERBB2	chr17	35133365	FGG	chr4	155883590	0.940105	0.954491
344	ERBB2	chr17	35133365	CXCL1	chr4	75101618	0.946055	0.945442
345	ERBB2	chr17	35133365	NTN4	chr12	94683392	0.946055	0.945442
346	ERBB2	chr17	35133365	HSPB2	chr11	111289521	0.948715	0.945442
347	ERBB2	chr17	35133365	GDF15	chr19	18358152	0.949248	0.945442
348	ERBB2	chr17	35133365	PPP1R12B	chr1	199221865	0.949248	0.945442
349	ERBB2	chr17	35133365	PRAME	chr22	21218000	0.954503	0.952588
350	ERBB2	chr17	35133365	HEYL	chr1	39759327	0.955609	0.945442
351	ERBB2	chr17	35133365	APOA1	chr11	116211848	0.955609	0.945442
352	ERBB2	chr17	35133365	RNF24	chr20	3932649	0.955609	0.945442
353	ERBB2	chr17	35133365	GALNT7	chr4	174618164	0.955609	0.945442
354	ERBB2	chr17	35133365	ITGB1	chr-1	-1	0.956156	0.945442
355	ERBB2	chr17	35133365	FAP	chr2	162855740	0.957021	0.945442
356	ERBB2	chr17	35133365	MMP21	chr10	127446115	0.964545	0.945442
357	ERBB2	chr17	35133365	ACACB	chr12	108165989	0.964545	0.945442
358	ERBB2	chr17	35133365	CNGA1	chr4	47779324	0.966164	0.95263
359	ERBB2	chr17	35133365	DHRS8	chr4	88615536	0.966164	0.945442
360	ERBB2	chr17	35133365	PTPN2	chr18	12792091	0.966164	0.945442
361	ERBB2	chr17	35133365	ANXA13	chr8	124779911	0.971662	0.952167
362	ERBB2	chr17	35133365	PROM2	chr2	95376152	0.971662	0.945442
363	ERBB2	chr17	35133365	BC030101	chr2	158213188	0.971735	0.945442
364	ERBB2	chr17	35133365	G0S2	chr1	206237453	0.971735	0.945442
365	ERBB2	chr17	35133365	MAEL	chr1	163722653	0.980605	0.947339
366	ERBB2	chr17	35133365	HMMR	chr5	162835158	0.980605	0.945442
367	ERBB2	chr17	35133365	CRYAB	chr11	111284723	0.983574	0.952167
368	ERBB2	chr17	35133365	GSDML	chr17	35315985	0.983574	0.945442
369	ERBB2	chr17	35133365	GOLPH2	chr9	85879957	0.983574	0.952167
370	ERBB2	chr17	35133365	KRT16	chr17	37020864	0.983574	0.945442
371	ERBB2	chr17	35133365	DF	chr19	814151	0.983574	0.945442
372	ERBB2	chr17	35133365	UGT2A3	chr4	69975332	0.989565	0.952588
373	ERBB2	chr17	35133365	ADAM12	chr10	127694446	0.990325	0.945442
374	ERBB2	chr17	35133365	QKI	chr6	163967023	0.990325	0.945442
375	ERBB2	chr17	35133365	NEDD4L	chr18	54214789	0.996005	0.945442
376	ERBB2	chr17	35133365	GPC6	chr13	93280705	0.996005	0.945442
377	ERBB2	chr17	35133365	PI3	chr20	43237937	0.999742	0.945442
378	ERBB2	chr17	35133365	INSL4	chr9	5221611	0.999742	0.947339
379	ERBB2	chr17	35133365	SESN3	chr11	94564310	0.999742	0.945442
380	ERBB2	chr17	35133365	AK092435	chr1	158317180	0.999742	0.945442
381	ERBB2	chr17	35133365	STK33	chr11	8370124	0.999742	0.945442
382	ERBB2	chr17	35133365	LOC253264	chr10	76791196	0.999742	0.945442
383	ERBB2	chr17	35133365	FLJ30046	chr13	77235294	0.999742	0.952167
384	ERBB2	chr17	35133365	PNMA5	chrX	151828398	0.999742	0.945442
385	ERBB2	chr17	35133365	FLJ11235	chr5	111784249	0.999742	0.945442
386	ERBB2	chr17	35133365	BEX2	chrX	102370575	0.999742	0.945442
387	ERBB2	chr17	35133365	SPOCK2	chr10	73517911	0.999742	0.952167
388	ERBB2	chr17	35133365	CARD15	chr16	49324085	0.999742	0.945442
389	ERBB2	chr17	35133365	LOC285513	chr4	90519722	0.999742	0.954491
390	ERBB2	chr17	35133365	CLDN11	chr3	171623669	0.999742	0.945442
391	ERBB2	chr17	35133365	ECHDC3	chr10	11837516	0.999742	0.95263
392	ERBB2	chr17	35133365	ARTS-1	chr5	96141885	0.999742	0.945442
393	ERBB2	chr17	35133365	AF075035	chr8	145894944	0.999742	0.945442
394	ERBB2	chr17	35133365	C9orf46	chr9	5719263	0.999742	0.945442
395	ERBB2	chr17	35133365	RECQL5	chr17	71149007	0.999742	0.945442
396	ERBB2	chr17	35133365	C3AR1	chr12	8103560	0.999742	0.945442
397	ERBB2	chr17	35133365	KRT13	chr17	36915315	0.999742	0.945442
398	ERBB2	chr17	35133365	KMO	chr1	238083922	0.999742	0.945442
399	ERBB2	chr17	35133365	GBP5	chr1	89438461	0.999742	0.945442
400	ERBB2	chr17	35133365	SIGLECP3	chr19	56368276	0.999742	0.945442
401	ERBB2	chr17	35133365	DSC2	chr18	26901824	0.999742	0.945442
402	ERBB2	chr17	35133365	AK090862	chr13	20173671	0.999742	0.945442
403	ERBB2	chr17	35133365	LOC284080	chr17	45482798	0.999742	0.945442
404	ERBB2	chr17	35133365	SYNPR	chr3	63577392	0.999742	0.945442
405	ERBB2	chr17	35133365	ROR2	chr9	91566363	0.999742	0.945442
406	ERBB2	chr17	35133365	KLK12	chr19	56229048	0.999742	0.945442
407	ERBB2	chr17	35133365	FCRL2	chr1	154529546	0.999742	0.945442
408	ERBB2	chr17	35133365	CCL21	chr9	34699203	0.999742	0.945442
409	ERBB2	chr17	35133365	WARS	chr14	99889777	0.999742	0.945442
410	ERBB2	chr17	35133365	FLJ12684	chr4	53450682	0.999742	0.945442
411	ERBB2	chr17	35133365	TCEAL7	chrX	102392675	0.999742	0.975516
412	ERBB2	chr17	35133365	PLA2G7	chr6	46787224	0.999742	0.952167
413	ERBB2	chr17	35133365	MED28	chr1	202310632	0.999742	0.945442
414	ERBB2	chr17	35133365	APBB1IP	chr10	26829961	0.999742	0.945442
415	ERBB2	chr17	35133365	P2RY14	chr3	152412744	0.999742	0.945442
416	ERBB2	chr17	35133365	SLC16A9	chr10	61080808	0.999742	0.945442
417	ERBB2	chr17	35133365	SOSTDC1	chr7	16274895	0.999742	0.945442
418	ERBB2	chr17	35133365	IL17D	chr13	20194709	0.999742	0.952167
419	ERBB2	chr17	35133365	FLJ32252	chr16	1054165	0.999742	0.970337
420	ERBB2	chr17	35133365	VSIG4	chrX	65036500	0.999742	0.952167
421	ERBB2	chr17	35133365	ADAMDEC1	chr8	24317478	0.999742	0.945442
422	ERBB2	chr17	35133365	S100A8	chr1	150175726	0.999742	0.945442
423	ERBB2	chr17	35133365	GPR143	chrX	9526350	0.999742	0.945442
424	ERBB2	chr17	35133365	CD163	chr12	7515199	0.999742	0.945442
425	ERBB2	chr17	35133365	ABCA6	chr17	64590638	0.999742	0.945442
426	ERBB2	chr17	35133365	LOC339809	chr2	202887095	0.999742	0.945442
427	ERBB2	chr17	35133365	TCFL5	chr20	60943254	0.999742	0.945442
428	ERBB2	chr17	35133365	CHRDL2	chr11	74085191	0.999742	0.945442
429	ERBB2	chr17	35133365	HOP	chr4	57355237	0.999742	0.985821
430	ERBB2	chr17	35133365	CLU	chr8	27523913	0.999742	0.945442
431	ERBB2	chr17	35133365	ZNF573	chr19	42922845	0.999742	0.945442
432	ERBB2	chr17	35133365	CHL1	chr3	424995	0.999742	0.952167
433	ERBB2	chr17	35133365	ZNF559	chr19	9315333	0.999742	0.945442
434	ERBB2	chr17	35133365	RBP7	chr1	10010264	0.999742	0.945442
435	ERBB2	chr17	35133365	NPDC1	chr9	137210826	0.999742	0.945442
436	ERBB2	chr17	35133365	SOD3	chr4	24478655	0.999742	0.945442
437	ERBB2	chr17	35133365	PNLDC1	chr6	160212007	0.999742	0.945442
438	ERBB2	chr17	35133365	MGAT4A	chr2	98801310	0.999742	0.950997
439	ERBB2	chr17	35133365	CCND2	chr12	4284611	0.999742	0.945442
440	ERBB2	chr17	35133365	VPREB3	chr22	22419832	0.999742	0.945442
441	ERBB2	chr17	35133365	KIAA1913	chr6	130804553	0.999742	0.945442
442	ERBB2	chr17	35133365	RHCG	chr15	87822090	0.999742	0.945442
443	ERBB2	chr17	35133365	ZNF350	chr19	57160168	0.999742	0.974466
444	ERBB2	chr17	35133365	MMP3	chr11	102212035	0.999742	0.945442
445	ERBB2	chr17	35133365	BC035780	chr19	23903326	0.999742	0.945442
446	ERBB2	chr17	35133365	GREM1	chr15	30812425	0.999742	0.945442
447	ERBB2	chr17	35133365	IRX4	chr5	1931294	0.999742	0.952167
448	ERBB2	chr17	35133365	CTLA4	chr2	204563946	0.999742	0.952167
449	ERBB2	chr17	35133365	MUC2	chr11	1085129	0.999742	0.945442
450	ERBB2	chr17	35133365	FLJ13841	chr17	78381394	0.999742	0.945442
451	ERBB2	chr17	35133365	AK056784	chr10	105504630	0.999742	0.945442
452	ERBB2	chr17	35133365	SMOC1	chr14	69566957	0.999742	0.945442
453	ERBB2	chr17	35133365	FGFBP1	chr4	15613535	0.999742	0.945442
454	ERBB2	chr17	35133365	DAPP1	chr4	101146861	0.999742	0.945442
455	ERBB2	chr17	35133365	AGPAT4	chr6	161623479	0.999742	0.951326
456	ERBB2	chr17	35133365	FLJ23097	chr8	142432747	0.999742	0.945442
457	ERBB2	chr17	35133365	SERPINB3	chr18	59479282	0.999742	0.945442
458	ERBB2	chr17	35133365	RDM1	chr17	31273733	0.999742	0.945442
459	ERBB2	chr17	35133365	COL4A4	chr2	227695518	0.999742	0.967012
460	ERBB2	chr17	35133365	C1orf110	chr1	159556363	0.999742	0.952167
461	ERBB2	chr17	35133365	PKP1	chr1	198030890	0.999742	0.945442
462	ERBB2	chr17	35133365	CUGBP2	chr10	11415703	0.999742	0.952588
463	ERBB2	chr17	35133365	CYorf15B	chrY	20153938	0.999742	0.945442
464	ERBB2	chr17	35133365	AF088064	chr5	172330987	0.999742	0.945442
465	ERBB2	chr17	35133365	C6orf148	chr6	74008562	0.999742	0.952588
466	ERBB2	chr17	35133365	PCSK5	chr9	76034146	0.999742	0.952167
467	ERBB2	chr17	35133365	CCL3	chr17	31441482	0.999742	0.945442
468	ERBB2	chr17	35133365	CCK	chr3	42274649	0.999742	0.945442
469	ERBB2	chr17	35133365	IGFBP2	chr2	217352097	0.999742	0.945442
470	ERBB2	chr17	35133365	LOC284215	chr18	4285185	0.999742	0.952588
471	ERBB2	chr17	35133365	APCDD1	chr18	10458558	0.999742	0.945442
472	ERBB2	chr17	35133365	SPINK4	chr9	33238449	0.999742	0.953303
473	ERBB2	chr17	35133365	SLMAP	chr3	57862028	0.999742	0.945442
474	ERBB2	chr17	35133365	ARHGEF4	chr2	131638313	0.999742	0.945442
475	ERBB2	chr17	35133365	EDG7	chr1	84990478	0.999742	0.952588
476	ERBB2	chr17	35133365	IGSF6	chr16	21560350	0.999742	0.945442
477	ERBB2	chr17	35133365	RAB39B	chrX	154053795	0.999742	0.945442
478	ERBB2	chr17	35133365	ITLN1	chr1	157659443	0.999742	0.945442
479	ERBB2	chr17	35133365	FLJ21511	chr4	48873791	0.999742	0.945442
480	ERBB2	chr17	35133365	AYTL1	chr16	54116921	0.999742	0.945442
481	ERBB2	chr17	35133365	LY6D	chr8	143863471	0.999742	0.945442
482	ERBB2	chr17	35133365	FZD1	chr7	90540859	0.999742	0.952167
483	ERBB2	chr17	35133365	MTBP	chr8	121600159	0.999742	0.952588
484	ERBB2	chr17	35133365	TM4SF4	chr3	150703164	0.999742	0.945442
485	ERBB2	chr17	35133365	PLAG1	chr8	57236640	0.999742	0.945442
486	ERBB2	chr17	35133365	COL8A2	chr1	36230679	0.999742	0.947339
487	ERBB2	chr17	35133365	CABYR	chr18	19993964	0.999742	0.945442
488	ERBB2	chr17	35133365	HES6	chr2	238929798	0.999742	0.95263
489	ERBB2	chr17	35133365	KIAA1324L	chr7	86186100	0.999742	0.945442
490	ERBB2	chr17	35133365	PIK3CD	chr1	9722935	0.999742	0.945442
491	ERBB2	chr17	35133365	CNTNAP2	chr7	147555475	0.999742	0.952167
492	ERBB2	chr17	35133365	DLL1	chr6	170509439	0.999742	0.95263
493	ERBB2	chr17	35133365	SI	chr3	166191850	0.999742	0.945442
494	ERBB2	chr17	35133365	CCL18	chr17	31422802	0.999742	0.945442
495	ERBB2	chr17	35133365	TPD52L1	chr6	125625679	0.999742	0.986868
496	ERBB2	chr17	35133365	SELE	chr1	166423860	0.999742	0.945442
497	ERBB2	chr17	35133365	TBC1D5	chr3	17212459	0.999742	0.945442
498	ERBB2	chr17	35133365	TGM1	chr14	23794049	0.999742	0.947339
499	ERBB2	chr17	35133365	NALP2	chr19	60186630	0.999742	0.945442
500	ERBB2	chr17	35133365	SGCA	chr17	45600834	0.999742	0.947339
501	ERBB2	chr17	35133365	DCBLD2	chr3	99999581	0.999742	0.945442
502	ERBB2	chr17	35133365	ZD52F10	chr19	40680078	0.999742	0.971735
503	ERBB2	chr17	35133365	AK096857	chr7	39424306	0.999742	0.945442
504	ERBB2	chr17	35133365	FLJ37936	chr4	166081997	0.999742	0.964043
505	ERBB2	chr17	35133365	FLRT3	chr20	14254181	0.999742	0.952167
506	ERBB2	chr17	35133365	LIN7C	chr11	27475504	0.999742	0.945442
507	ERBB2	chr17	35133365	GAL	chr11	68215088	0.999742	0.945442
508	ERBB2	chr17	35133365	LOC283904	chr16	85079016	0.999742	0.945442
509	ERBB2	chr17	35133365	MGC35295	chr11	60300030	0.999742	0.945442
510	ERBB2	chr17	35133365	NOV	chr8	120504442	0.999742	0.945442
511	ERBB2	chr17	35133365	KRT5	chr12	51200451	0.999742	0.95263
512	ERBB2	chr17	35133365	NCKAP1L	chr12	53211798	0.999742	0.952588
513	ERBB2	chr17	35133365	CRNN	chr1	149195015	0.999742	0.945442
514	ERBB2	chr17	35133365	ACOX2	chr3	58483301	0.999742	0.945442
515	ERBB2	chr17	35133365	TRPM6	chr9	74568764	0.999742	0.945442
516	ERBB2	chr17	35133365	PANK3	chr5	167925675	0.999742	0.945442
517	ERBB2	chr17	35133365	ARL3	chr10	104426450	0.999742	0.974466
518	ERBB2	chr17	35133365	MAPK10	chr4	87342610	0.999742	0.945442
519	ERBB2	chr17	35133365	TMOD3	chr15	49988266	0.999742	0.952167
520	ERBB2	chr17	35133365	TFIP11	chr22	25212291	0.999742	0.945442
521	ERBB2	chr17	35133365	TFIP11	chr22	25212476	0.999742	0.952588
522	ERBB2	chr17	35133365	DNALI1	chr1	37696809	0.999742	0.964043
523	ERBB2	chr17	35133365	ICOS	chr2	204651629	0.999742	0.945442
524	ERBB2	chr17	35133365	IMMP2L	chr7	109897582	0.999742	0.973175
525	ERBB2	chr17	35133365	SPRR3	chr1	149788666	0.999742	0.945442
526	ERBB2	chr17	35133365	DSC3	chr18	26826335	0.999742	0.971302
527	ERBB2	chr17	35133365	ZFP42	chr4	189301115	0.999742	0.945442
528	ERBB2	chr17	35133365	AK055803	chr10	4121005	0.999742	0.945442
529	ERBB2	chr17	35133365	TRPV3	chr17	3364656	0.999742	0.945442
530	ERBB2	chr17	35133365	RAB7B	chr1	202636393	0.999742	0.945442
531	ERBB2	chr17	35133365	CAMKK1	chr17	3710791	0.999742	0.945442
532	ERBB2	chr17	35133365	RGS5	chr1	159848645	0.999742	0.945442
533	ERBB2	chr17	35133365	TSPAN15	chr10	70928046	0.999742	0.954491
534	ERBB2	chr17	35133365	RASSF6	chr4	74802450	0.999742	0.952588
535	ERBB2	chr17	35133365	SYCP3	chr12	100634097	0.999742	0.945442
536	ERBB2	chr17	35133365	KRT24	chr17	36108021	0.999742	0.945442
537	ERBB2	chr17	35133365	TMPRSS11B	chr4	68922398	0.999742	0.95263
538	ERBB2	chr17	35133365	GUCY2C	chr12	14665347	0.999742	0.945442
539	ERBB2	chr17	35133365	LOC285513	chr4	90522813	0.999742	0.945442
540	ERBB2	chr17	35133365	CAPN9	chr1	227244120	0.999742	0.945442
541	ERBB2	chr17	35133365	TEB1	chr13	35640990	0.999742	0.945442
542	ERBB2	chr17	35133365	AKAP9	chr7	91381296	0.999742	0.949998
543	ERBB2	chr17	35133365	FAM20A	chr17	64047621	0.999742	0.945442
544	ERBB2	chr17	35133365	GPR41	chr19	40554872	0.999742	0.952167
545	ERBB2	chr17	35133365	NPTXR	chr22	37539540	0.999742	0.945442
546	ERBB2	chr17	35133365	MSRA	chr8	10102758	0.999742	0.952167
547	ERBB2	chr17	35133365	NFATC1	chr18	75389035	0.999742	0.952167
548	ERBB2	chr17	35133365	INDO	chr8	39894791	0.999742	0.961604
549	ERBB2	chr17	35133365	AIM2	chr1	155845428	0.999742	0.945442
550	ERBB2	chr17	35133365	CD53	chr1	111153842	0.999742	0.945442
551	ERBB2	chr17	35133365	PENK	chr8	57520933	0.999742	0.945442
552	ERBB2	chr17	35133365	BC035252	chr3	86628089	0.999742	0.974082
553	ERBB2	chr17	35133365	PLCL2	chr3	17031308	0.999742	0.945442
554	ERBB2	chr17	35133365	C8orf47	chr8	99174711	0.999742	0.945442
555	ERBB2	chr17	35133365	LEFTY1	chr1	222380788	0.999742	0.945442
556	ERBB2	chr17	35133365	PEX1	chr7	91775858	0.999742	0.945442
557	ERBB2	chr17	35133365	GIMAP4	chr7	149707317	0.999742	0.945442
558	ERBB2	chr17	35133365	S100A7	chr1	150243457	0.999742	0.945442
559	ERBB2	chr17	35133365	ZNF594	chr17	5023807	0.999742	0.945442
560	ERBB2	chr17	35133365	KHDRBS2	chr6	62669130	0.999742	0.945442
561	ERBB2	chr17	35133365	ANKRD35	chr1	143057487	0.999742	0.945442
562	ERBB2	chr17	35133365	FAM3B	chr21	41650951	0.999742	0.945442
563	ERBB2	chr17	35133365	KLF8	chrX	56175001	0.999742	0.986777
564	ERBB2	chr17	35133365	GLS	chr2	191655564	0.999742	0.945442
565	ERBB2	chr17	35133365	CD80	chr3	120746307	0.999742	0.945442
566	ERBB2	chr17	35133365	PLXDC1	chr17	34477564	0.999742	0.952167
567	ERBB2	chr17	35133365	WISP3	chr6	112497431	0.999742	0.945442
568	ERBB2	chr17	35133365	KLK14	chr19	56273044	0.999742	0.945442
569	ERBB2	chr17	35133365	DEFB1	chr8	6715599	0.999742	0.945442
570	ERBB2	chr17	35133365	SLC18A1	chr8	20047358	0.999742	0.945442
571	ERBB2	chr17	35133365	APOC1	chr19	50114273	0.999742	0.945442
572	ERBB2	chr17	35133365	BBOX1	chr11	27033640	0.999742	0.993389
573	ERBB2	chr17	35133365	TUBB6	chr18	12300964	0.999742	0.945442
574	ERBB2	chr17	35133365	LOC400713	chr19	57569699	0.999742	0.952588
575	ERBB2	chr17	35133365	AK056396	chr-1	-1	0.999742	0.945442
576	ERBB2	chr17	35133365	PRO0386	chrX	16903469	0.999742	0.945442
577	ERBB2	chr17	35133365	CHRM4	chr11	46363614	0.999742	0.945442
578	ERBB2	chr17	35133365	MS4A6A	chr11	59703882	0.999742	0.947339
579	ERBB2	chr17	35133365	BRWD3	chrX	79743053	0.999742	0.945442
580	ERBB2	chr17	35133365	RNF125	chr6	42202189	0.999742	0.945442
581	ERBB2	chr17	35133365	NGFRAP1	chrX	102438958	0.999742	0.945442
582	ERBB2	chr17	35133365	C10orf48	chr10	28002662	0.999742	0.95263
583	ERBB2	chr17	35133365	TCP11L2	chr12	105207303	0.999742	0.945442
584	ERBB2	chr17	35133365	TGM5	chr15	41314342	0.999742	0.970337
585	ERBB2	chr17	35133365	TRIO	chr5	14483057	0.999742	0.945442
586	ERBB2	chr17	35133365	TMEM27	chrX	15436796	0.999742	0.947339
587	ERBB2	chr17	35133365	CCL4	chr17	31455428	0.999742	0.95263
588	ERBB2	chr17	35133365	0	chr7	89617550	0.999742	0.950997
589	ERBB2	chr17	35133365	DACT2	chr6	168526558	0.999742	0.945442
590	ERBB2	chr17	35133365	TSPYL5	chr8	98355999	0.999742	0.945442
591	ERBB2	chr17	35133365	NR2F1	chr5	92955263	0.999742	0.945442
592	ERBB2	chr17	35133365	TPSG1	chr16	1211930	0.999742	0.952167
593	ERBB2	chr17	35133365	PHLDB2	chr3	113177676	0.999742	0.945442
594	ERBB2	chr17	35133365	ALDOB	chr9	101277585	0.999742	0.949248
595	ERBB2	chr17	35133365	BC041442	chr3	181622719	0.999742	0.945442
596	ERBB2	chr17	35133365	BTBD14A	chr9	136129192	0.999742	0.945442
597	ERBB2	chr17	35133365	SLC35C1	chr11	45784402	0.999742	0.945442
598	ERBB2	chr17	35133365	ACTG2	chr2	74058362	0.999742	0.945442
599	ERBB2	chr17	35133365	AK093573	chr15	76222336	0.999742	0.974466
600	ERBB2	chr17	35133365	OACT2	chr2	8949389	0.999742	0.945442
601	ERBB2	chr17	35133365	TRPC1	chr3	144009024	0.999742	0.952167
602	ERBB2	chr17	35133365	TMPRSS5	chr11	113069004	0.999742	0.952588
603	ERBB2	chr17	35133365	CXorf20	chrX	17941666	0.999742	0.945442
604	ERBB2	chr17	35133365	PTHR2	chr2	209183923	0.999742	0.945442
605	ERBB2	chr17	35133365	NALP5	chr19	61264890	0.999742	0.945442
606	ERBB2	chr17	35133365	C20orf39	chr20	24472091	0.999742	0.945442
607	ERBB2	chr17	35133365	CSTA	chr3	123526798	0.999742	0.95263
608	ERBB2	chr17	35133365	ELTD1	chr1	79069267	0.999742	0.952588
609	ERBB2	chr17	35133365	CHGA	chr14	92471282	0.999742	0.945442
610	ERBB2	chr17	35133365	CD300C	chr17	70053508	0.999742	0.945442
611	ERBB2	chr17	35133365	CXCR6	chr3	45964403	0.999742	0.986334
612	ERBB2	chr17	35133365	ALOX15	chr17	4481954	0.999742	0.945442
613	ERBB2	chr17	35133365	TMEM40	chr3	12753084	0.999742	0.945442
614	ERBB2	chr17	35133365	SCNN1B	chr16	23271815	0.999742	0.945442
615	ERBB2	chr17	35133365	PSCA	chr8	143760630	0.999742	0.945442
616	ERBB2	chr17	35133365	LTB	chr6	31656494	0.999742	0.945442
617	ERBB2	chr17	35133365	CLCA4	chr1	86755706	0.999742	0.945442
618	ERBB2	chr17	35133365	LEPREL1	chr3	191172393	0.999742	0.980805
619	ERBB2	chr17	35133365	MAGEA1	chrX	151966880	0.999742	0.952167
620	ERBB2	chr17	35133365	MSMB	chr10	51226802	0.999742	0.945442
621	ERBB2	chr17	35133365	LTF	chr3	46461869	0.999742	0.945442
622	ERBB2	chr17	35133365	DKFZp686A1627	chr13	18518755	0.999742	0.945442
623	ERBB2	chr17	35133365	LRFN5	chr14	41443236	0.999742	0.945442
624	ERBB2	chr17	35133365	CGNL1	chr15	55628569	0.999742	0.945442
625	ERBB2	chr17	35133365	LOC440966	chr3	75861994	0.999742	0.952588
626	ERBB2	chr17	35133365	PSORS1C2	chr6	31213592	0.999742	0.945442
627	ERBB2	chr17	35133365	DKFZP564O0523	chr7	91808849	0.999742	0.945442
628	ERBB2	chr17	35133365	LOC153277	chr5	126231414	0.999742	0.945442
629	ERBB2	chr17	35133365	KIF26A	chr14	103716864	0.999742	0.945442
630	ERBB2	chr17	35133365	LOC284033	chr17	11407947	0.999742	0.945442
631	ERBB2	chr17	35133365	C4orf7	chr4	71280607	0.999742	0.952167
632	ERBB2	chr17	35133365	FGF18	chr5	170816667	0.999742	0.952588
633	ERBB2	chr17	35133365	FER1L4	chr20	33609998	0.999742	0.952167
634	ERBB2	chr17	35133365	LIPF	chr10	90423370	0.999742	0.973175
635	ERBB2	chr17	35133365	FAT4	chr4	126771220	0.999742	0.945442
636	ERBB2	chr17	35133365	DKFZp781N1041	chr10	118578383	0.999742	0.974082
637	ERBB2	chr17	35133365	SLC15A1	chr13	98134402	0.999742	0.945442
638	ERBB2	chr17	35133365	GNAI1	chr7	79491641	0.999742	0.945442
639	ERBB2	chr17	35133365	POMC	chr2	25299199	0.999742	0.945442
640	ERBB2	chr17	35133365	LOC88523	chr13	31904988	0.999742	0.952167
641	ERBB2	chr17	35133365	MYRIP	chr3	40274876	0.999742	0.957198
642	ERBB2	chr17	35133365	MGC4172	chr17	32029499	0.999742	0.945442
643	ERBB2	chr17	35133365	DMXL1	chr5	118612398	0.999742	0.945442
644	ERBB2	chr17	35133365	LOC91801	chr11	106880734	0.999742	0.957198
645	ERBB2	chr17	35133365	WDFY4	chr10	49854853	0.999742	0.945442
646	ERBB2	chr17	35133365	ZNF334	chr20	44563836	0.999742	0.945442
647	ERBB2	chr17	35133365	RSPO3	chr6	127518217	0.999742	0.945442
648	ERBB2	chr17	35133365	CPVL	chr7	28885167	0.999742	0.945442
649	ERBB2	chr17	35133365	DPCR1	chr6	31029190	0.999742	0.945442
650	ERBB2	chr17	35133365	PSPHL	chr7	55615293	0.999742	0.952167
651	ERBB2	chr17	35133365	SCEL	chr13	77114875	0.999742	0.945442
652	ERBB2	chr17	35133365	CXCL14	chr5	134934432	0.999742	0.945442
653	ERBB2	chr17	35133365	KLF12	chr13	73158954	0.999742	0.945442
654	ERBB2	chr17	35133365	SIM2	chr21	37037606	0.999742	0.945442
655	ERBB2	chr17	35133365	FOLR1	chr11	71580888	0.999742	0.954491
656	ERBB2	chr17	35133365	EREG	chr4	75618750	0.999742	0.952167
657	ERBB2	chr17	35133365	AIM1L	chr1	26332600	0.999742	0.952167
658	ERBB2	chr17	35133365	NMNAT2	chr1	179952323	0.999742	0.945442
659	ERBB2	chr17	35133365	CCR5	chr3	46392531	0.999742	0.952588
660	ERBB2	chr17	35133365	NCF2	chr1	180256399	0.999742	0.954491
661	ERBB2	chr17	35133365	SMAD9	chr13	36337783	0.999742	0.945442
662	ERBB2	chr17	35133365	TRAF3IP3	chr1	206343941	0.999742	0.945442
663	ERBB2	chr17	35133365	SCGB3A1	chr5	179949797	0.999742	0.945442
664	ERBB2	chr17	35133365	FY	chr1	155989067	0.999742	0.952167
665	ERBB2	chr17	35133365	U17634	chr21	37766158	0.999742	0.950997
666	ERBB2	chr17	35133365	TUSC3	chr8	15575656	0.999742	0.945442
667	ERBB2	chr17	35133365	GSTT1	chr22	22706281	0.999742	0.945442
668	ERBB2	chr17	35133365	IHPK3	chr6	33803976	0.999742	0.945442
669	ERBB2	chr17	35133365	ZBTB8	chr1	32734983	0.999742	0.945442
670	ERBB2	chr17	35133365	RPESP	chr8	74144617	0.999742	0.945442
671	ERBB2	chr17	35133365	SORCS2	chr4	7862496	0.999742	0.945442
672	ERBB2	chr17	35133365	ARSJ	chr4	115181280	0.999742	0.945442
673	ERBB2	chr17	35133365	MDM4	chr1	201250066	0.999742	0.974466
674	ERBB2	chr17	35133365	ZNF185	chrX	151809578	0.999742	0.945442
675	ERBB2	chr17	35133365	FASLG	chr1	169367309	0.999742	0.945442
676	ERBB2	chr17	35133365	RUNX1T1	chr8	93038464	0.999742	0.945442
677	ERBB2	chr17	35133365	SLC6A20	chr3	45772095	0.999742	0.946767
678	ERBB2	chr17	35133365	AK025360	chr7	43712514	0.999742	0.945442
679	ERBB2	chr17	35133365	CCL11	chr17	29638260	0.999742	0.945442
680	ERBB2	chr17	35133365	PDCL2	chr4	56263701	0.999742	0.952167
681	ERBB2	chr17	35133365	AK055302	chr2	166369992	0.999742	0.952588
682	ERBB2	chr17	35133365	FLJ20273	chr4	40328266	0.999742	0.945442
683	ERBB2	chr17	35133365	LILRB4	chr19	59873041	0.999742	0.945442
684	ERBB2	chr17	35133365	C1orf24	chr1	181506775	0.999742	0.945442
685	ERBB2	chr17	35133365	BC034319	chr8	33021581	0.999742	0.970337
686	ERBB2	chr17	35133365	ABCA8	chr17	64375061	0.999742	0.95263
687	ERBB2	chr17	35133365	KCNE2	chr21	34664852	0.999742	0.945442
688	ERBB2	chr17	35133365	CXCL9	chr4	77280762	0.999742	0.945442
689	ERBB2	chr17	35133365	C15orf34	chr15	70457025	0.999742	0.945442
690	ERBB2	chr17	35133365	WISP1	chr8	134310569	0.999742	0.945442
691	ERBB2	chr17	35133365	CCNE1	chr19	34995717	0.999742	0.954491
692	ERBB2	chr17	35133365	FLJ14167	chr17	21263364	0.999742	0.945442
693	ERBB2	chr17	35133365	CYP2A7	chr19	46073338	0.999742	0.945442
694	ERBB2	chr17	35133365	RAMP1	chr2	238602671	0.999742	0.952167
695	ERBB2	chr17	35133365	EPHB3	chr3	185781771	0.999742	0.953303
696	ERBB2	chr17	35133365	CBFA2T3	chr16	87468890	0.999742	0.945442
697	ERBB2	chr17	35133365	FBXO27	chr19	44213525	0.999742	0.945442
698	ERBB2	chr17	35133365	C1orf51	chr1	147069921	0.999742	0.945442
699	ERBB2	chr17	35133365	RBP5	chr12	7172160	0.999742	0.945442
700	ERBB2	chr17	35133365	ZNF179	chr17	19260832	0.999742	0.952167
701	ERBB2	chr17	35133365	FKBP5	chr6	35655791	0.999742	0.945442
702	ERBB2	chr17	35133365	MUC3B	chr-1	-1	0.999742	0.945442
703	ERBB2	chr17	35133365	MUC3B	chr-1	-1	0.999742	0.945442
704	ERBB2	chr17	35133365	MUC3B	chr-1	-1	0.999742	0.952167
705	ERBB2	chr17	35133365	SPINK5L3	chr5	147641897	0.999742	0.945442
706	ERBB2	chr17	35133365	MFAP4	chr17	19227792	0.999742	0.954491
707	ERBB2	chr17	35133365	DSG3	chr18	27295311	0.999742	0.945442
708	ERBB2	chr17	35133365	HSD17B6	chr12	55467235	0.999742	0.954491
709	ERBB2	chr17	35133365	SYNE1	chr6	152535265	0.999742	0.95263
710	ERBB2	chr17	35133365	HIST1H4D	chr6	26296924	0.999742	0.952167
711	ERBB2	chr17	35133365	TFF2	chr21	42643097	0.999742	0.945442
712	ERBB2	chr17	35133365	GJB4	chr1	34896725	0.999742	0.987764
713	ERBB2	chr17	35133365	MYCN	chr2	16036795	0.999742	0.945442
714	ERBB2	chr17	35133365	HDGFRP3	chr15	81598586	0.999742	0.989606
715	ERBB2	chr17	35133365	RAI2	chrX	17578037	0.999742	0.954491
716	ERBB2	chr17	35133365	NR6A1	chr9	124362700	0.999742	0.945442
717	ERBB2	chr17	35133365	EPHA3	chr3	89613585	0.999742	0.945442
718	ERBB2	chr17	35133365	CHGB	chr20	5851292	0.999742	0.945442
719	ERBB2	chr17	35133365	ANKIB1	chr7	91672807	0.999742	0.945442
720	ERBB2	chr17	35133365	ENTPD3	chr3	40440350	0.999742	0.945442
721	ERBB2	chr17	35133365	PDGFC	chr4	158059226	0.999742	0.972798
722	ERBB2	chr17	35133365	OSR2	chr8	100033266	0.999742	0.945442
723	ERBB2	chr17	35133365	DGKG	chr3	187388770	0.999742	0.952588
724	ERBB2	chr17	35133365	DLEU2	chr13	49516581	0.999742	0.945442
725	ERBB2	chr17	35133365	ALOX5	chr10	45227665	0.999742	0.954491
726	ERBB2	chr17	35133365	AOC3	chr17	38262747	0.999742	0.945442
727	ERBB2	chr17	35133365	KIAA1622	chr14	93744591	0.999742	0.947339
728	ERBB2	chr17	35133365	PYGL	chr14	50451836	0.999742	0.945442
729	ERBB2	chr17	35133365	SLC26A7	chr8	92419564	0.999742	0.945442
730	ERBB2	chr17	35133365	FABP2	chr4	120598294	0.999742	0.952167
731	ERBB2	chr17	35133365	ABI3BP	chr3	101954321	0.999742	0.952167
732	ERBB2	chr17	35133365	LRP12	chr8	105570701	0.999742	0.945442
733	ERBB2	chr17	35133365	LOC96610	chr22	20985844	0.999742	0.945442
734	ERBB2	chr17	35133365	RASGRP2	chr11	64265000	0.999742	0.945442
735	ERBB2	chr17	35133365	PLAT	chr8	42152553	0.999742	0.945442
736	ERBB2	chr17	35133365	OLFML3	chr1	114235123	0.999742	0.945442
737	ERBB2	chr17	35133365	LOXL4	chr10	99997955	0.999742	0.945442
738	ERBB2	chr17	35133365	TLR2	chr4	154983996	0.999742	0.945442
739	ERBB2	chr17	35133365	SUSD3	chr9	92926543	0.999742	0.952588
740	ERBB2	chr17	35133365	TTC18	chr10	74704298	0.999742	0.95263
741	ERBB2	chr17	35133365	C8orf59	chr-1	-1	0.999742	0.945442
742	ERBB2	chr17	35133365	N4BP2	chr4	39979135	0.999742	0.945442
743	ERBB2	chr17	35133365	DCC1	chr8	120915525	0.999742	0.945442
744	ERBB2	chr17	35133365	LOC391783	chr5	54198362	0.999742	0.945442
745	ERBB2	chr17	35133365	NAP1L2	chrX	72216345	0.999742	0.951326
746	ERBB2	chr17	35133365	VCAM1	chr1	100912132	0.999742	0.945442
747	ERBB2	chr17	35133365	LAMA2	chr6	129844102	0.999742	0.983288
748	ERBB2	chr17	35133365	AK091892	chr2	293681	0.999742	0.945442
749	ERBB2	chr17	35133365	S100A2	chr1	150346972	0.999742	0.945442
750	ERBB2	chr17	35133365	HOXC13	chr12	52626221	0.999742	0.945442
751	ERBB2	chr17	35133365	IL10RA	chr11	117377165	0.999742	0.945442
752	ERBB2	chr17	35133365	VAV3	chr1	107826518	0.999742	0.945442
753	ERBB2	chr17	35133365	MUM1L1	chrX	105258521	0.999742	0.945442
754	ERBB2	chr17	35133365	IL13RA2	chrX	114071987	0.999742	0.952167
755	ERBB2	chr17	35133365	LOC401097	chr3	161428398	0.999742	0.945442
756	ERBB2	chr17	35133365	CYP2A6	chr19	46041439	0.999742	0.945442
757	ERBB2	chr17	35133365	FLJ20160	chr2	191160009	0.999742	0.952167
758	ERBB2	chr17	35133365	SCG3	chr15	49798935	0.999742	0.95263
759	ERBB2	chr17	35133365	LHCGR	chr2	48825662	0.999742	0.945442
760	ERBB2	chr17	35133365	AK096481	chr7	140628242	0.999742	0.95263
761	ERBB2	chr17	35133365	C10orf35	chr10	71061249	0.999742	0.945442
762	ERBB2	chr17	35133365	DIO2	chr14	79748019	0.999742	0.945442
763	ERBB2	chr17	35133365	RNF157	chr17	71669211	0.999742	0.952167
764	ERBB2	chr17	35133365	SPINK5	chr5	147483619	0.999742	0.974082
765	ERBB2	chr17	35133365	KBTBD10	chr2	170196672	0.999742	0.945442
766	ERBB2	chr17	35133365	SLURP1	chr8	143820257	0.999742	0.952167
767	ERBB2	chr17	35133365	SPRR2G	chr1	149925772	0.999742	0.945442
768	ERBB2	chr17	35133365	FXYD6	chr11	117217716	0.999742	0.945442
769	ERBB2	chr17	35133365	LDOC1	chrX	139996704	0.999742	0.945442
770	ERBB2	chr17	35133365	MAFB	chr20	38749553	0.999742	0.945442
771	ERBB2	chr17	35133365	PGC	chr6	41812588	0.999742	0.945442
772	ERBB2	chr17	35133365	CUGBP2	chr10	11359778	0.999742	0.945442
773	ERBB2	chr17	35133365	KCNMB1	chr5	169744977	0.999742	0.979971
774	ERBB2	chr17	35133365	DEFA5	chr8	6900314	0.999742	0.945442
775	ERBB2	chr17	35133365	HBEGF	chr5	139693567	0.999742	0.945442
776	ERBB2	chr17	35133365	KRT20	chr17	36294935	0.999742	0.945442
777	ERBB2	chr17	35133365	PPAPDC1B	chr8	38243960	0.999742	0.945442
778	ERBB2	chr17	35133365	AK000038	chr17	1555590	0.999742	0.945442
779	ERBB2	chr17	35133365	DDX43	chr6	74181006	0.999742	0.952588
780	ERBB2	chr17	35133365	TNC	chr9	114882856	0.999742	0.945442
781	ERBB2	chr17	35133365	SRPX2	chrX	99726706	0.999742	0.945442
782	ERBB2	chr17	35133365	SRD5A2L2	chr4	64972322	0.999742	0.945442
783	ERBB2	chr17	35133365	MAGEA11	chrX	148474056	0.999742	0.952167
784	ERBB2	chr17	35133365	CKLFSF8	chr3	32384388	0.999742	0.945442
785	ERBB2	chr17	35133365	MMP12	chr11	102243270	0.999742	0.95263
786	ERBB2	chr17	35133365	PLXNA2	chr1	204584311	0.999742	0.945442
787	ERBB2	chr17	35133365	DNAJC3	chr13	95241206	0.999742	0.945442
788	ERBB2	chr17	35133365	NLGN4Y	chrY	15269470	0.999742	0.945442
789	ERBB2	chr17	35133365	BC028905	chr1	158067951	0.999742	0.945442
790	ERBB2	chr17	35133365	PTHLH	chr12	28007885	0.999742	0.945442
791	ERBB2	chr17	35133365	OLFM1	chr9	135238838	0.999742	0.945442
792	ERBB2	chr17	35133365	MYEOV	chr11	68821032	0.999742	0.945442
793	ERBB2	chr17	35133365	SNFT	chr1	209248281	0.999742	0.945442
794	ERBB2	chr17	35133365	AKR1C3	chr10	5137798	0.999742	0.954491
795	ERBB2	chr17	35133365	FLJ32224	chr1	43108864	0.999742	0.986868
796	ERBB2	chr17	35133365	GLYCTK	chr3	52302188	0.999742	0.952588
797	ERBB2	chr17	35133365	AL832916	chr2	75067474	0.999742	0.945442
798	ERBB2	chr17	35133365	MTSS1	chr8	125634484	0.999742	0.95263
799	ERBB2	chr17	35133365	ELA1	chr12	50008524	0.999742	0.945442
800	ERBB2	chr17	35133365	C14orf161	chr14	91117142	0.999742	0.945442
801	ERBB2	chr17	35133365	UGT2B7	chr4	70145047	0.999742	0.952167
802	ERBB2	chr17	35133365	BCL2	chr18	58942048	0.999742	0.945442
803	ERBB2	chr17	35133365	GZMB	chr14	24171975	0.999742	0.945442
804	ERBB2	chr17	35133365	CARD12	chr2	32361381	0.999742	0.945442
805	ERBB2	chr17	35133365	LOC284294	chr18	60241615	0.999742	0.945442
806	ERBB2	chr17	35133365	MGC26718	chr-1	-1	0.999742	0.945442
807	ERBB2	chr17	35133365	C8orf44	chr8	67754709	0.999742	0.945442
808	ERBB2	chr17	35133365	ART5	chr11	3616362	0.999742	0.952167
809	ERBB2	chr17	35133365	GAL3ST2	chr2	242470315	0.999742	0.952167
810	ERBB2	chr17	35133365	DCAL1	chr12	9776814	0.999742	0.952588
811	ERBB2	chr17	35133365	BC040358	chr11	7415750	0.999742	0.952167
812	ERBB2	chr17	35133365	ZNF365	chr10	63832073	0.999742	0.947339
813	ERBB2	chr17	35133365	ANKRD6	chr6	90397859	0.999742	0.952588
814	ERBB2	chr17	35133365	TNNC2	chr20	43885340	0.999742	0.945442
815	ERBB2	chr17	35133365	EGFR	chr7	54939626	0.999742	0.949998
816	ERBB2	chr17	35133365	MTMR9	chr8	11214692	0.999742	0.972798
817	ERBB2	chr17	35133365	AKR1CL2	chr10	4865547	0.999742	0.970337
818	ERBB2	chr17	35133365	LOC554202	chr9	21444768	0.999742	0.954491
819	ERBB2	chr17	35133365	AK026731	chr18	65032096	0.999742	0.945442
820	ERBB2	chr17	35133365	FLJ22675	chr11	66500856	0.999742	0.945442
821	ERBB2	chr17	35133365	FLJ25056	chr12	68632162	0.999742	0.945442
822	ERBB2	chr17	35133365	HAS1	chr19	56908304	0.999742	0.945442
823	ERBB2	chr17	35133365	ADORA3	chr1	111754536	0.999742	0.945442
824	ERBB2	chr17	35133365	NBEA	chr13	35143144	0.999742	0.961604
825	ERBB2	chr17	35133365	PIK3C2G	chr12	18549516	0.999742	0.947339
826	ERBB2	chr17	35133365	PRKCE	chr2	45918292	0.999742	0.945442
827	ERBB2	chr17	35133365	CLCA2	chr1	86631246	0.999742	0.945442
828	ERBB2	chr17	35133365	MMP10	chr11	102147971	0.999742	0.952588
829	ERBB2	chr17	35133365	MGC15476	chr19	51843462	0.999742	0.945442
830	ERBB2	chr17	35133365	IGFBP6	chr12	51781118	0.999742	0.974082
831	ERBB2	chr17	35133365	LOC131368	chr3	103681289	0.999742	0.945442
832	ERBB2	chr17	35133365	pTR7 mRNA	chr11	67151109	0.999742	0.945442
833	ERBB2	chr17	35133365	EXT1	chr8	119158696	0.999742	0.945442
834	ERBB2	chr17	35133365	RASSF4	chr10	44808815	0.999742	0.954491
835	ERBB2	chr17	35133365	FCGBP	chr19	45046118	0.999742	0.945442
836	ERBB2	chr17	35133365	AIF1	chr6	31691279	0.999742	0.945442
837	ERBB2	chr17	35133365	MGC35033	chr12	47176331	0.999742	0.952167
838	ERBB2	chr17	35133365	MFAP2	chr1	17050055	0.999742	0.952588
839	ERBB2	chr17	35133365	NOVA1	chr14	26134538	0.999742	0.945442
840	ERBB2	chr17	35133365	BC038540	chr9	22110221	0.999742	0.945442
841	ERBB2	chr17	35133365	FOXE1	chr9	97698401	0.999742	0.945442
842	ERBB2	chr17	35133365	PODN	chr1	53259717	0.999742	0.945442
843	ERBB2	chr17	35133365	SLC26A3	chr7	107010848	0.999742	0.952588
844	ERBB2	chr17	35133365	C1R	chr12	7135223	0.999742	0.945442
845	ERBB2	chr17	35133365	CAND2	chr3	12843957	0.999742	0.945442
846	ERBB2	chr17	35133365	CAND2	chr3	12888980	0.999742	0.945442
847	ERBB2	chr17	35133365	NTSR1	chr20	60864049	0.999742	0.945442
848	ERBB2	chr17	35133365	GPR18	chr13	98705353	0.999742	0.952167
849	ERBB2	chr17	35133365	AF131779	chr2	217717731	0.999742	0.945442
850	ERBB2	chr17	35133365	ZAK	chr2	173914872	0.999742	0.945442
851	ERBB2	chr17	35133365	C11orf41	chr11	33647558	0.999742	0.95263
852	ERBB2	chr17	35133365	SLC1A3	chr5	36642523	0.999742	0.947339
853	ERBB2	chr17	35133365	HESX1	chr3	57207921	0.999742	0.952588
854	ERBB2	chr17	35133365	CXCL5	chr4	75229370	0.999742	0.952167
855	ERBB2	chr17	35133365	CDH17	chr8	95247285	0.999742	0.95263
856	ERBB2	chr17	35133365	CYP2C18	chr10	96485114	0.999742	0.945442
857	ERBB2	chr17	35133365	DNM3	chr1	169111027	0.999742	0.945442
858	ERBB2	chr17	35133365	SPON1	chr11	14244971	0.999742	0.945442
859	ERBB2	chr17	35133365	FBXO32	chr8	124605386	0.999742	0.946767
860	ERBB2	chr17	35133365	FBXO41	chr2	73394734	0.999742	0.945442
861	ERBB2	chr17	35133365	MAOB	chrX	43383001	0.999742	0.952588
862	ERBB2	chr17	35133365	NCOA2	chr8	71427659	0.999742	0.952167
863	ERBB2	chr17	35133365	COL15A1	chr9	98908719	0.999742	0.945442
864	ERBB2	chr17	35133365	HOXA9	chr7	26978107	0.999742	0.945442
865	ERBB2	chr17	35133365	REPS2	chrX	16925203	0.999742	0.945442
866	ERBB2	chr17	35133365	ZNF236	chr18	72810446	0.999742	0.945442
867	ERBB2	chr17	35133365	MST1R	chr3	49903908	0.999742	0.945442
868	ERBB2	chr17	35133365	PFTK1	chr7	90484074	0.999742	0.945442
869	ERBB2	chr17	35133365	C13orf7	chr13	78089177	0.999742	0.945442
870	ERBB2	chr17	35133365	MGC14289	chr7	138170806	0.999742	0.945442
871	ERBB2	chr17	35133365	AK098100	chr11	117642237	0.999742	0.945442
872	ERBB2	chr17	35133365	CES2	chr16	65535263	0.999742	0.945442
873	ERBB2	chr17	35133365	ZNF114	chr19	53481069	0.999742	0.945442
874	ERBB2	chr17	35133365	KLHDC1	chr14	49269183	0.999742	0.945442
875	ERBB2	chr17	35133365	LOC81558	chr17	45143335	0.999742	0.964043
876	ERBB2	chr17	35133365	BC012943	chr14	44909497	0.999742	0.945442
877	ERBB2	chr17	35133365	PTPN21	chr14	88088743	0.999742	0.945442
878	ERBB2	chr17	35133365	ANKRD43	chr5	132179167	0.999742	0.947339
879	ERBB2	chr17	35133365	CXCL16	chr17	4585493	0.999742	0.945442
880	ERBB2	chr17	35133365	SPG20	chr13	35784543	0.999742	0.952167
881	ERBB2	chr17	35133365	LYPD5	chr19	48992661	0.999742	0.945442
882	ERBB2	chr17	35133365	COL21A1	chr6	56029850	0.999742	0.99108
883	ERBB2	chr17	35133365	TGM3	chr20	2269552	0.999742	0.945442
884	ERBB2	chr17	35133365	ADH1B	chr4	100599657	0.999742	0.945442
885	ERBB2	chr17	35133365	ADH1B	chr4	100585734	0.999742	0.986334
886	ERBB2	chr17	35133365	AF511647	chr21	36321699	0.999742	0.945442
887	ERBB2	chr17	35133365	KCND2	chr7	119983458	0.999742	0.952167
888	ERBB2	chr17	35133365	ADH7	chr4	100690700	0.999742	0.952167
889	ERBB2	chr17	35133365	ALG10	chr12	34070982	0.999742	0.952167
890	ERBB2	chr17	35133365	LAT2	chr7	73082705	0.999742	0.965771
891	ERBB2	chr17	35133365	GRK4	chr4	3030947	0.999742	0.945442
892	ERBB2	chr17	35133365	ESCO2	chr8	27712980	0.999742	0.945442
893	ERBB2	chr17	35133365	SMOC2	chr6	168871432	0.999742	0.945442
894	ERBB2	chr17	35133365	MAL2	chr8	120326226	0.999742	0.945442
895	ERBB2	chr17	35133365	TBX18	chr6	85504938	0.999742	0.945442
896	ERBB2	chr17	35133365	SORBS2	chr4	186958407	0.999742	0.95263
897	ERBB2	chr17	35133365	CAPZB	chr1	19431342	0.999742	0.945442
898	ERBB2	chr17	35133365	C20orf77	chr20	36127986	0.999742	0.945442
899	ERBB2	chr17	35133365	P2RX5	chr17	3523413	0.999742	0.977342
900	ERBB2	chr17	35133365	KCNMA1	chr10	78299454	0.999742	0.945442
901	ERBB2	chr17	35133365	AK091584	chr5	139691516	0.999742	0.945442
902	ERBB2	chr17	35133365	BMP7	chr20	55177288	0.999742	0.945442
903	ERBB2	chr17	35133365	IHH	chr2	219744840	0.999742	0.945442
904	ERBB2	chr17	35133365	GDPD2	chrX	69429798	0.999742	0.945442
905	ERBB2	chr17	35133365	GPR128	chr3	101896432	0.999742	0.95263
906	ERBB2	chr17	35133365	EGFR	chr7	54869704	0.999742	0.945442
907	ERBB2	chr17	35133365	RB1CC1	chr8	53698900	0.999742	0.945442
908	ERBB2	chr17	35133365	ISLR	chr15	72253973	0.999742	0.945442
909	ERBB2	chr17	35133365	COX7A1	chr19	41335506	0.999742	0.952588
910	ERBB2	chr17	35133365	ZNF10	chr12	132345796	0.999742	0.945442
911	ERBB2	chr17	35133365	NOX1	chrX	99904512	0.999742	0.945442
912	ERBB2	chr17	35133365	NAPG	chr18	10538310	0.999742	0.952167
913	ERBB2	chr17	35133365	LOC283658	chr15	53618562	0.999742	0.945442
914	ERBB2	chr17	35133365	ZG16	chr16	29699177	0.999742	0.945442
915	ERBB2	chr17	35133365	ST6GALNAC5	chr1	77222238	0.999742	0.95263
916	ERBB2	chr17	35133365	SCN4B	chr11	117509809	0.999742	0.945442
917	ERBB2	chr17	35133365	KCNJ3	chr2	155539470	0.999742	0.952588
918	ERBB2	chr17	35133365	FLJ35424	chr4	3629528	0.999742	0.952588
919	ERBB2	chr17	35133365	AK058154	chr-1	-1	0.999742	0.945442
920	ERBB2	chr17	35133365	INHBB	chr2	120824898	0.999742	0.945442
921	ERBB2	chr17	35133365	EPN3	chr17	45973590	0.999742	0.945442
922	ERBB2	chr17	35133365	FLJ14627	chr12	115753323	0.999742	0.945442
923	ERBB2	chr17	35133365	MAGEA4	chrX	150763697	0.999742	0.952167
924	ERBB2	chr17	35133365	SLC24A3	chr20	19650868	0.999742	0.945442
925	ERBB2	chr17	35133365	LOC222171	chr7	29379558	0.999742	0.945442
926	ERBB2	chr17	35133365	AK090935	chr17	34336348	0.999742	0.945442
927	ERBB2	chr17	35133365	HRASLS2	chr11	63077004	0.999742	0.945442
928	ERBB2	chr17	35133365	SLC22A2	chr6	160608710	0.999742	0.952588
929	ERBB2	chr17	35133365	LIPG	chr18	45372412	0.999742	0.945442
930	ERBB2	chr17	35133365	DUSP9	chrX	152435788	0.999742	0.945442
931	ERBB2	chr17	35133365	BC041405	chr3	117004724	0.999742	0.953303
932	ERBB2	chr17	35133365	RAB27B	chr18	50706285	0.999742	0.945442
933	ERBB2	chr17	35133365	KIAA1875	chr8	145243215	0.999742	0.945442
934	ERBB2	chr17	35133365	KIAA1712	chr4	175615936	0.999742	0.945442
935	ERBB2	chr17	35133365	C21orf96	chr21	35236300	0.999742	0.945442
936	ERBB2	chr17	35133365	DKFZP586A0522	chr12	49605234	0.999742	0.952167
937	ERBB2	chr17	35133365	DEFA6	chr8	6769748	0.999742	0.945442
938	ERBB2	chr17	35133365	ANGPTL4	chr19	8344977	0.999742	0.945442
939	ERBB2	chr17	35133365	PLAC8	chr-1	-1	0.999742	0.954491
940	ERBB2	chr17	35133365	AF075031	chr6	30227218	0.999742	0.945442
941	ERBB2	chr17	35133365	SOX7	chr8	10620966	0.999742	0.945442
942	ERBB2	chr17	35133365	DACH1	chr13	70910154	0.999742	0.945442
943	ERBB2	chr17	35133365	BAMBI	chr10	29011432	0.999742	0.947339
944	ERBB2	chr17	35133365	CST7	chr20	24886033	0.999742	0.870258
945	ERBB2	chr17	35133365	C20orf114	chr20	31358395	0.999742	0.945442
946	ERBB2	chr17	35133365	RAB40B	chr17	78208299	0.999742	0.945442
947	ERBB2	chr17	35133365	KCNJ2	chr17	65687588	0.999742	0.945442
948	ERBB2	chr17	35133365	FMOD	chr1	200041469	0.999742	0.945442
949	ERBB2	chr17	35133365	NXF5	chrX	100893352	0.999742	0.945442
950	ERBB2	chr17	35133365	PTGFR	chr1	78715948	0.999742	0.945442
951	ERBB2	chr17	35133365	TRPM1	chr15	29169332	0.999742	0.952167
952	ERBB2	chr17	35133365	MRP63	chr13	20649419	0.999742	0.95263
953	ERBB2	chr17	35133365	RGMA	chr15	91389750	0.999742	0.945442
954	ERBB2	chr17	35133365	GABRA5	chr15	24776129	0.999742	0.945442
955	ERBB2	chr17	35133365	CD302	chr2	160453895	0.999742	0.945442
956	ERBB2	chr17	35133365	APOA4	chr11	116197341	0.999742	0.945442
957	ERBB2	chr17	35133365	ERN1	chr17	59561181	0.999742	0.945442
958	ERBB2	chr17	35133365	HPGD	chr4	175787124	0.999742	0.95263
959	ERBB2	chr17	35133365	CD47	chr3	109248669	0.999742	0.952167
960	ERBB2	chr17	35133365	CALB1	chr8	91141596	0.999742	0.945442
961	ERBB2	chr17	35133365	SH3BGR	chr21	39808973	0.999742	0.947339
962	ERBB2	chr17	35133365	PTGES	chr9	129581019	0.999742	0.945442
963	ERBB2	chr17	35133365	DEPDC1B	chr5	59929428	0.999742	0.945442
964	ERBB2	chr17	35133365	GJA1	chr6	121811143	0.999742	0.945442
965	ERBB2	chr17	35133365	C6orf205	chr6	31064990	0.999742	0.945442
966	ERBB2	chr17	35133365	DUSP4	chr8	29250098	0.999742	0.974466
967	ERBB2	chr17	35133365	LOC389023	chr2	115634937	0.999742	0.870258
968	ERBB2	chr17	35133365	HELB	chr12	64990594	0.999742	0.945442
969	ERBB2	chr17	35133365	HIST1H4C	chr6	26212277	0.999742	0.952167
970	ERBB2	chr17	35133365	VIPR2	chr7	158312849	0.999742	0.945442
971	ERBB2	chr17	35133365	VIPR2	chr7	158320392	0.999742	0.945442
972	ERBB2	chr17	35133365	ITGB1BP1	chr2	9497516	0.999742	0.945442
973	ERBB2	chr17	35133365	SFRP4	chr7	37720278	0.999742	0.945442
974	ERBB2	chr17	35133365	TITF1	chr14	36055799	0.999742	0.945442
975	ERBB2	chr17	35133365	TMEM35	chrX	100157146	0.999742	0.945442
976	ERBB2	chr17	35133365	LOC341604	chr13	105827374	0.999742	0.945442
977	ERBB2	chr17	35133365	NR1H4	chr12	99407199	0.999742	0.945442
978	ERBB2	chr17	35133365	ZNF536	chr19	35740299	0.999742	0.952588
979	ERBB2	chr17	35133365	EDG2	chr9	110870545	0.999742	0.952167
980	ERBB2	chr17	35133365	BC030092	chr11	126646190	0.999742	0.945442
981	ERBB2	chr17	35133365	SCGN	chr6	25760560	0.999742	0.974466
982	ERBB2	chr17	35133365	LIPC	chr15	56514425	0.999742	0.945442
983	ERBB2	chr17	35133365	PLCL4	chr1	2467657	0.999742	0.945442
984	ERBB2	chr17	35133365	DSG1	chr18	27190155	0.999742	0.952167
985	ERBB2	chr17	35133365	FGL2	chr7	76470319	0.999742	0.945442
986	ERBB2	chr17	35133365	TMPRSS3	chr21	42675290	0.999742	0.945442
987	ERBB2	chr17	35133365	BC017428	chr9	4248986	0.999742	0.945442
988	ERBB2	chr17	35133365	PCSK9	chr1	55241874	0.999742	0.945442
989	ERBB2	chr17	35133365	PTCHD1	chrX	23171883	0.999742	0.950997
990	ERBB2	chr17	35133365	PCDHA11	chr5	140370124	0.999742	0.952588
991	ERBB2	chr17	35133365	LOC57168	chr22	25154943	0.999742	0.945442
992	ERBB2	chr17	35133365	GSTA2	chr6	52776565	0.999742	0.945442
993	ERBB2	chr17	35133365	KIF12	chr9	113933585	0.999742	0.945442
994	ERBB2	chr17	35133365	XDH	chr2	31470466	0.999742	0.945442
995	ERBB2	chr17	35133365	CAPN14	chr2	31307846	0.999742	0.945442
996	ERBB2	chr17	35133365	EFCBP1	chr8	92037530	0.999742	0.947339
997	ERBB2	chr17	35133365	KISS1	chr1	200893592	0.999742	0.945442
998	ERBB2	chr17	35133365	GATA6	chr18	18035795	0.999742	0.945442
999	ERBB2	chr17	35133365	TREM2	chr6	41237044	0.999742	0.945442
1000	ERBB2	chr17	35133365	VCX	chrX	8244147	0.999742	0.95263
1001	ERBB2	chr17	35133365	IL20RA	chr6	137364543	0.999742	0.95263
1002	ERBB2	chr17	35133365	DSP	chr6	7530150	0.999742	0.952167
1003	ERBB2	chr17	35133365	DAZL	chr3	16621862	0.999742	0.99108
1004	ERBB2	chr17	35133365	PACSIN1	chr6	34610838	0.999742	0.954491
1005	ERBB2	chr17	35133365	AK055386	chr20	47413827	0.999742	0.945442
1006	ERBB2	chr17	35133365	PCLO	chr7	82095056	0.999742	0.979971
1007	ERBB2	chr17	35133365	PCLO	chr7	82409259	0.999742	0.945442
1008	ERBB2	chr17	35133365	LOC401385	chr7	86425566	0.999742	0.945442
1009	ERBB2	chr17	35133365	GCNT2	chr6	10650027	0.999742	0.945442
1010	ERBB2	chr17	35133365	FLJ40432	chr2	208444175	0.999742	0.945442
1011	ERBB2	chr17	35133365	STEAP4	chr7	87552583	0.999742	0.945442
1012	ERBB2	chr17	35133365	C7orf10	chr7	40673339	0.999742	0.945442
1013	ERBB2	chr17	35133365	ZCCHC7	chr9	37330267	0.999742	0.95263
1014	ERBB2	chr17	35133365	GCKR	chr2	27633254	0.999742	0.945442
1015	ERBB2	chr17	35133365	TRPV6	chr7	142088110	0.999742	0.945442
1016	ERBB2	chr17	35133365	FLJ10094	chr13	42686178	0.999742	0.945442
1017	ERBB2	chr17	35133365	IGFBP7	chr4	57747948	0.999742	0.952167
1018	ERBB2	chr17	35133365	TP73L	chr3	191097632	0.999742	0.945442
1019	ERBB2	chr17	35133365	CXorf36	chrX	44807283	0.999742	0.952167
1020	ERBB2	chr17	35133365	EFEMP1	chr2	56009799	0.999742	0.952167
1021	ERBB2	chr17	35133365	UNC5CL	chr6	41102841	0.999742	0.945442
1022	ERBB2	chr17	35133365	ADCY5	chr3	124484185	0.999742	0.945442
1023	ERBB2	chr17	35133365	LOC285331	chr3	56628511	0.999742	0.945442
1024	ERBB2	chr17	35133365	FLJ40504	chr17	23627297	0.999742	0.945442
1025	ERBB2	chr17	35133365	BIRC7	chr20	61342205	0.999742	0.945442
1026	ERBB2	chr17	35133365	FLJ14834	chr13	30397252	0.999742	0.945442
1027	ERBB2	chr17	35133365	AKR1C4	chr10	5228799	0.999742	0.945442
1028	ERBB2	chr17	35133365	ZNF440	chr19	11805783	0.999742	0.945442
1029	ERBB2	chr17	35133365	PDPN	chr1	13686132	0.999742	0.945442
1030	ERBB2	chr17	35133365	MS4A6E	chr11	59861884	0.999742	0.953303
1031	ERBB2	chr17	35133365	CYP3A5	chr7	98890504	0.999742	0.945442
1032	ERBB2	chr17	35133365	LOC402282	chr7	65384052	0.999742	0.945442
1033	ERBB2	chr17	35133365	PDGFRA	chr4	55003785	0.999742	0.945442
1034	ERBB2	chr17	35133365	WNT2	chr7	116511613	0.999742	0.945442
1035	ERBB2	chr17	35133365	PTPN5	chr11	18706181	0.999742	0.956523
1036	ERBB2	chr17	35133365	USP6NL	chr10	11544240	0.999742	0.945442
1037	ERBB2	chr17	35133365	DSCR1L1	chr6	46298938	0.999742	0.95263
1038	ERBB2	chr17	35133365	VNN2	chr6	133115511	0.999742	0.945442
1039	ERBB2	chr17	35133365	SLC16A8	chr22	36798646	0.999742	0.945442
1040	ERBB2	chr17	35133365	EDN3	chr20	57334347	0.999742	0.945442
1041	ERBB2	chr17	35133365	PLA2G5	chr1	20157922	0.999742	0.950997
1042	ERBB2	chr17	35133365	NYD-SP21	chr11	59941282	0.999742	0.945442
1043	ERBB2	chr17	35133365	MESP1	chr15	88094147	0.999742	0.95263
1044	ERBB2	chr17	35133365	C14orf50	chr14	64101844	0.999742	0.945442
1045	ERBB2	chr17	35133365	APIN	chr4	71250671	0.999742	0.945442
1046	ERBB2	chr17	35133365	ABHD9	chr19	15203599	0.999742	0.945442
1047	ERBB2	chr17	35133365	SERPINB5	chr18	59311198	0.999742	0.945442
1048	ERBB2	chr17	35133365	CH25H	chr10	90956256	0.999742	0.952167
1049	ERBB2	chr17	35133365	EFNA5	chr5	107023633	0.999742	0.952588
1050	ERBB2	chr17	35133365	JAM3	chr11	133524892	0.999742	0.945442
1051	ERBB2	chr17	35133365	FGF7	chr15	47504000	0.999742	0.945442
1052	ERBB2	chr17	35133365	MSLN	chr16	756424	0.999742	0.954491
1053	ERBB2	chr17	35133365	GPR160	chr3	171239473	0.999742	0.945442
1054	ERBB2	chr17	35133365	AREG	chr4	75677293	0.999742	0.945442
1055	ERBB2	chr17	35133365	VIT	chr2	36893771	0.999742	0.963562
1056	ERBB2	chr17	35133365	RBP4	chr10	95350482	0.999742	0.947339
1057	ERBB2	chr17	35133365	FOXJ1	chr17	71647689	0.999742	0.945442
1058	ERBB2	chr17	35133365	G1P2	chr1	989465	0.999742	0.945442
1059	ERBB2	chr17	35133365	CFTR	chr7	116902020	0.999742	0.945442
1060	ERBB2	chr17	35133365	RND1	chr12	47537470	0.999742	0.945442
1061	ERBB2	chr17	35133365	MUC13	chr3	126109766	0.999742	0.945442
1062	ERBB2	chr17	35133365	COX7B2	chr4	46578116	0.999742	0.945442
1063	ERBB2	chr17	35133365	TBX21	chr17	43177943	0.999742	0.945442
1064	ERBB2	chr17	35133365	ALDH1A3	chr15	99274268	0.999742	0.965173
1065	ERBB2	chr17	35133365	FLJ33718	chr4	3531680	0.999742	0.945442
1066	ERBB2	chr17	35133365	LTBP1	chr2	33535399	0.999742	0.945442
1067	ERBB2	chr17	35133365	LIMS2	chr2	128112287	0.999742	0.945442
1068	ERBB2	chr17	35133365	ST6GALNAC1	chr17	72134328	0.999742	0.945442
1069	ERBB2	chr17	35133365	IL21R	chr16	27368587	0.999742	0.95263
1070	ERBB2	chr17	35133365	CDH11	chr16	63538394	0.999742	0.95263
1071	ERBB2	chr17	35133365	IGJ	chr4	71886813	0.999742	0.945442
1072	ERBB2	chr17	35133365	C20orf59	chr20	61070250	0.999742	0.945442
1073	ERBB2	chr17	35133365	FAIM3	chr1	203475623	0.999742	0.945442
1074	ERBB2	chr17	35133365	ATP6V0D2	chr8	87231517	0.999742	0.945442
1075	ERBB2	chr17	35133365	CMKOR1	chr2	237272265	0.999742	0.952588
1076	ERBB2	chr17	35133365	PTPRO	chr12	15633714	0.999742	0.945442
1077	ERBB2	chr17	35133365	SRD5A2L	chr4	56076997	0.999742	0.95263
1078	ERBB2	chr17	35133365	ATP1A2	chr1	156925949	0.999742	0.945442
1079	ERBB2	chr17	35133365	AK098425	chr7	55295492	0.999742	0.945442
1080	ERBB2	chr17	35133365	SFN	chr1	26875028	0.999742	0.945442
1081	ERBB2	chr17	35133365	AGBL4	chr1	48761569	0.999742	0.945442
1082	ERBB2	chr17	35133365	DKFZp586C0721	chr5	148788286	0.999742	0.945442
1083	ERBB2	chr17	35133365	PDZRN3	chr3	73515128	0.999742	0.952167
1084	ERBB2	chr17	35133365	FIP1L1	chr4	54121431	0.999742	0.945442
1085	ERBB2	chr17	35133365	REG1A	chr2	79262087	0.999742	0.977419
1086	ERBB2	chr17	35133365	HGD	chr3	121876441	0.999742	0.945442
1087	ERBB2	chr17	35133365	ITGB8	chr7	20192084	0.999742	0.945442
1088	ERBB2	chr17	35133365	GPR87	chr3	152494680	0.999742	0.945442
1089	ERBB2	chr17	35133365	IF	chr4	111028259	0.999742	0.95263
1090	ERBB2	chr17	35133365	FCRL1	chr1	154578538	0.999742	0.945442
1091	ERBB2	chr17	35133365	FLJ20054	chr1	194281588	0.999742	0.945442
1092	ERBB2	chr17	35133365	CXorf21	chrX	30337600	0.999742	0.945442
1093	ERBB2	chr17	35133365	LOC284530	chr1	18820587	0.999742	0.945442
1094	ERBB2	chr17	35133365	NOTUM	chr17	77510101	0.999742	0.95263
1095	ERBB2	chr17	35133365	C1orf42	chr1	149301329	0.999742	0.945442
1096	ERBB2	chr17	35133365	LOC63928	chr16	23677665	0.999742	0.945442
1097	ERBB2	chr17	35133365	ZNF486	chr19	20169064	0.999742	0.945442
1098	ERBB2	chr17	35133365	PSORS1C1	chr6	31215515	0.999742	0.952167
1099	ERBB2	chr17	35133365	SEMG1	chr20	43270496	0.999742	0.945442
1100	ERBB2	chr17	35133365	ZNF417	chr19	63111567	0.999742	0.952167
1101	ERBB2	chr17	35133365	CKMT2	chr5	80584330	0.999742	0.945442
1102	ERBB2	chr17	35133365	LOC441376	chr8	118018066	0.999742	0.952167
1103	ERBB2	chr17	35133365	AK027541	chr2	161929291	0.999742	0.945442
1104	ERBB2	chr17	35133365	FSIP1	chr15	37697267	0.999742	0.945442
1105	ERBB2	chr17	35133365	TM4SF20	chr2	228053796	0.999742	0.952167
1106	ERBB2	chr17	35133365	SCIN	chr7	12437910	0.999742	0.945442
1107	ERBB2	chr17	35133365	RBM11	chr21	14521243	0.999742	0.945442
1108	ERBB2	chr17	35133365	PALLD	chr4	170194532	0.999742	0.952167
1109	ERBB2	chr17	35133365	HTRA3	chr4	8406497	0.999742	0.945442
1110	ERBB2	chr17	35133365	FOXF1	chr16	85104772	0.999742	0.952167
1111	ERBB2	chr17	35133365	GULP1	chr2	189278100	0.999742	0.945442
1112	ERBB2	chr17	35133365	SLITRK4	chrX	142441774	0.999742	0.945442
1113	ERBB2	chr17	35133365	PCDH9	chr13	65775072	0.999742	0.945442
1114	ERBB2	chr17	35133365	USP42	chr7	5967819	0.999742	0.945442
1115	ERBB2	chr17	35133365	APEG1	chr2	220156757	0.999742	0.964043
1116	ERBB2	chr17	35133365	RPL35	chr1	233493473	0.999742	0.945442
1117	ERBB2	chr17	35133365	PSMB9	chr6	32934186	0.999742	0.947339
1118	ERBB2	chr17	35133365	TNFRSF11A	chr18	58204097	0.999742	0.95263
1119	ERBB2	chr17	35133365	ROBO4	chr11	124259836	0.999742	0.95263
1120	ERBB2	chr17	35133365	SLC4A4	chr4	72802340	0.999742	0.945442
1121	ERBB2	chr17	35133365	LARP6	chr15	68933381	0.999742	0.945442
1122	ERBB2	chr17	35133365	GJB5	chr1	34892956	0.999742	0.870258
1123	ERBB2	chr17	35133365	EMCN	chr4	101743807	0.999742	0.945442
1124	ERBB2	chr17	35133365	GEFT	chr12	56294761	0.999742	0.945442
1125	ERBB2	chr17	35133365	DKK1	chr10	53746541	0.999742	0.95263
1126	ERBB2	chr17	35133365	DIO3	chr14	101099093	0.999742	0.945442
1127	ERBB2	chr17	35133365	EXPH5	chr11	107885575	0.999742	0.945442
1128	ERBB2	chr17	35133365	NOSTRIN	chr2	169516266	0.999742	0.952167
1129	ERBB2	chr17	35133365	RASGRP1	chr15	36569448	0.999742	0.945442
1130	ERBB2	chr17	35133365	ADH1C	chr4	100615044	0.999742	0.945442
1131	ERBB2	chr17	35133365	C21orf81	chr21	14274479	0.999742	0.945442
1132	ERBB2	chr17	35133365	GCNT2	chr6	10637936	0.999742	0.945442
1133	ERBB2	chr17	35133365	LMTK3	chr19	53692485	0.999742	0.945442
1134	ERBB2	chr17	35133365	MLPH	chr2	238201655	0.999742	0.952167
1135	ERBB2	chr17	35133365	BNC1	chr15	81717498	0.999742	0.945442
1136	ERBB2	chr17	35133365	STMN3	chr20	61742137	0.999742	0.954491
1137	ERBB2	chr17	35133365	BC016831	chr2	95753965	0.999742	0.945442
1138	ERBB2	chr17	35133365	TSPAN8	chr12	69837700	0.999742	0.945442
1139	ERBB2	chr17	35133365	PRP2	chr5	72460019	0.999742	0.945442
1140	ERBB2	chr17	35133365	GPRC5A	chr12	12952962	0.999742	0.945442
1141	ERBB2	chr17	35133365	PAGE4	chrX	49298036	0.999742	0.95263
1142	ERBB2	chr17	35133365	C9orf157	chr9	135811233	0.999742	0.945442
1143	ERBB2	chr17	35133365	FLJ33641	chr5	57826222	0.999742	0.945442
1144	ERBB2	chr17	35133365	RNF138	chr18	27964794	0.999742	0.945442
1145	ERBB2	chr17	35133365	GATAD1	chr7	91730436	0.999742	0.945442
1146	ERBB2	chr17	35133365	BATF	chr14	75082866	0.999742	0.945442
1147	ERBB2	chr17	35133365	POPDC3	chr6	105713073	0.999742	0.952167
1148	ERBB2	chr17	35133365	HMGCS2	chr1	120019164	0.999742	0.945442
1149	ERBB2	chr17	35133365	MGC2889	chr3	194443902	0.999742	0.945442
1150	ERBB2	chr17	35133365	CYP51A1	chr-1	-1	0.999742	0.945442
1151	ERBB2	chr17	35133365	MAGEC2	chrX	141017250	0.999742	0.945442
1152	ERBB2	chr17	35133365	DPP4	chr2	162690619	0.999742	0.945442
1153	ERBB2	chr17	35133365	TSLP	chr5	110440211	0.999742	0.945442
1154	ERBB2	chr17	35133365	FBXL7	chr5	15992554	0.999742	0.945442
1155	ERBB2	chr17	35133365	PSPH	chr7	55861560	0.999742	0.945442
1156	ERBB2	chr17	35133365	ZDHHC2	chr8	17122172	0.999742	0.945442
1157	ERBB2	chr17	35133365	LGI2	chr4	24679984	0.999742	0.945442
1158	ERBB2	chr17	35133365	TRPM1	chr15	29107848	0.999742	0.945442
1159	ERBB2	chr17	35133365	PGA5	chr11	60769238	0.999742	0.945442
1160	ERBB2	chr17	35133365	PTGIS	chr20	47554262	0.999742	0.945442
1161	ERBB2	chr17	35133365	BC016361	chr4	75509444	0.999742	0.945442
1162	ERBB2	chr17	35133365	FLJ10970	chr17	51152969	0.999742	0.945442
1163	ERBB2	chr17	35133365	MGC17299	chr1	43406983	0.999742	0.945442
1164	ERBB2	chr17	35133365	TDRD5	chr1	176391607	0.999742	0.945442
1165	ERBB2	chr17	35133365	GKN1	chr2	69118775	0.999742	0.945442
1166	ERBB2	chr17	35133365	TNFSF11	chr13	42079188	0.999742	0.945442
1167	ERBB2	chr17	35133365	CYP2B6	chr19	46215971	0.999742	0.945442
1168	ERBB2	chr17	35133365	CYP4F2	chr19	15849849	0.999742	0.952167
1169	ERBB2	chr17	35133365	MBNL2	chr13	96732166	0.999742	0.945442
1170	ERBB2	chr17	35133365	ARL6	chr3	98966365	0.999742	0.945442
1171	ERBB2	chr17	35133365	REV1L	chr2	99503190	0.999742	0.945442
1172	ERBB2	chr17	35133365	DAF	chr1	203884229	0.999742	0.947339
1173	ERBB2	chr17	35133365	RPL15	chr3	23937172	0.999742	0.945442
1174	ERBB2	chr17	35133365	PLAC1	chrX	133425942	0.999742	0.986868
1175	ERBB2	chr17	35133365	BC036363	chr10	52394824	0.999742	0.945442
1176	ERBB2	chr17	35133365	MGC39497	chr12	74071296	0.999742	0.95263
1177	ERBB2	chr17	35133365	LOC284276	chr18	72369849	0.999742	0.947339
1178	ERBB2	chr17	35133365	HNF4A	chr20	42486242	0.999742	0.945442
1179	ERBB2	chr17	35133365	SERPINI2	chr3	168653426	0.999742	0.945442
1180	ERBB2	chr17	35133365	MARK1	chr1	217223968	0.999742	0.945442
1181	ERBB2	chr17	35133365	MOBK1B	chr2	74295138	0.999742	0.945442
1182	ERBB2	chr17	35133365	MEP1A	chr-1	-1	0.999742	0.945442
1183	ERBB2	chr17	35133365	SLC41A2	chr12	103701457	0.999742	0.945442
1184	ERBB2	chr17	35133365	STK31	chr7	23598391	0.999742	0.945442
1185	ERBB2	chr17	35133365	IL4	chr5	132037683	0.999742	0.945442
1186	ERBB2	chr17	35133365	POT1	chr7	124097362	0.999742	0.95263
1187	ERBB2	chr17	35133365	ADAMTS2	chr5	178473601	0.999742	0.952588
1188	ERBB2	chr17	35133365	BC008613	chr14	51178163	0.999742	0.954491
1189	ERBB2	chr17	35133365	MXRA8	chr1	1330753	0.999742	0.945442
1190	ERBB2	chr17	35133365	AL713639	chr9	69272163	0.999742	0.945442
1191	ERBB2	chr17	35133365	COL4A6	chrX	107205130	0.999742	0.961604
1192	ERBB2	chr17	35133365	GDPD3	chr16	30027195	0.999742	0.945442
1193	ERBB2	chr17	35133365	MELL1	chr1	2556471	0.999742	0.945442
1194	ERBB2	chr17	35133365	FHOD3	chr18	32613756	0.999742	0.945442
1195	ERBB2	chr17	35133365	C2orf23	chr2	86353025	0.999742	0.945442
1196	ERBB2	chr17	35133365	STK17B	chr2	196844984	0.999742	0.945442
1197	ERBB2	chr17	35133365	MAP7	chr6	136728634	0.999742	0.945442
1198	ERBB2	chr17	35133365	SAA2	chr11	18223578	0.999742	0.945442
1199	ERBB2	chr17	35133365	RNU45B	chr-1	-1	0.999742	0.945442
1200	ERBB2	chr17	35133365	KIAA1166	chrX	63919531	0.999742	0.945442
1201	ERBB2	chr17	35133365	LOC51315	chr2	88166875	0.999742	0.945442
1202	ERBB2	chr17	35133365	FLJ35773	chr17	8641333	0.999742	0.945442
1203	ERBB2	chr17	35133365	hypothetical protein	chr6	143140805	0.999742	0.945442
1204	ERBB2	chr17	35133365	DAAM2	chr6	39980506	0.999742	0.945442
1205	ERBB2	chr17	35133365	MRGPRF	chr11	68529231	0.999742	0.945442
1206	ERBB2	chr17	35133365	DDO	chr6	110820907	0.999742	0.954491
1207	ERBB2	chr17	35133365	CSAG1	chrX	151574364	0.999742	0.954491
1208	ERBB2	chr17	35133365	CASK	chrX	41169257	0.999742	0.967012
1209	ERBB2	chr17	35133365	FLJ14721	chr12	108670771	0.999742	0.945442
1210	ERBB2	chr17	35133365	RPRM	chr2	154159434	0.999742	0.945442
1211	ERBB2	chr17	35133365	C6orf117	chr6	84821776	0.999742	0.952588
1212	ERBB2	chr17	35133365	TENC1	chr12	51744099	0.999742	0.970337
1213	ERBB2	chr17	35133365	LOC400145	chr13	73885271	0.999742	0.945442
1214	ERBB2	chr17	35133365	APOBEC3A	chr22	37678158	0.999742	0.945442
1215	ERBB2	chr17	35133365	PLA2G2A	chr1	20049845	0.999742	0.945442
1216	ERBB2	chr17	35133365	MOGAT1	chr2	223379634	0.999742	0.945442
1217	ERBB2	chr17	35133365	KIF15	chr3	44854858	0.999742	0.945442
1218	ERBB2	chr17	35133365	ASS	chr9	130371669	0.999742	0.985948
1219	ERBB2	chr17	35133365	FBXO16	chr8	28377141	0.999742	0.945442
1220	ERBB2	chr17	35133365	AK055271	chr4	92882599	0.999742	0.945442
1221	ERBB2	chr17	35133365	POSTN	chr13	37051156	0.999742	0.945442
1222	ERBB2	chr17	35133365	VGL-3	chr3	87070361	0.999742	0.945442
1223	ERBB2	chr17	35133365	DKFZP566N034	chr2	135047551	0.999742	0.945442
1224	ERBB2	chr17	35133365	MGC11242	chr17	43385554	0.999742	0.945442
1225	ERBB2	chr17	35133365	IGF2R	chr6	160427570	0.999742	0.945442
1226	ERBB2	chr17	35133365	NR4A1	chr12	50739019	0.999742	0.945442
1227	ERBB2	chr17	35133365	C8orf57	chr8	89113590	0.999742	0.974466
1228	ERBB2	chr17	35133365	C20orf22	chr20	25230863	0.999742	0.945442
1229	ERBB2	chr17	35133365	FAM46B	chr1	27015774	0.999742	0.945442
1230	ERBB2	chr17	35133365	SLC35A3	chr1	100200082	0.999742	0.945442
1231	ERBB2	chr17	35133365	AGT	chr1	227153157	0.999742	0.945442
1232	ERBB2	chr17	35133365	OSR1	chr2	19472924	0.999742	0.945442
1233	ERBB2	chr17	35133365	BNIPL	chr1	147831654	0.999742	0.945442
1234	ERBB2	chr17	35133365	MRC1	chr10	18239626	0.999742	0.95263
1235	ERBB2	chr17	35133365	CSF2	chr5	131439371	0.999742	0.945442
1236	ERBB2	chr17	35133365	EB-1	chr12	97697296	0.999742	0.945442
1237	ERBB2	chr17	35133365	RPL39L	chr3	188339715	0.999742	0.954491
1238	ERBB2	chr17	35133365	SGIP1	chr1	66921758	0.999742	0.945442
1239	ERBB2	chr17	35133365	DKFZp586C0721	chr5	148792262	0.999742	0.945442
1240	ERBB2	chr17	35133365	FSTL1	chr3	121613443	0.999742	0.945442
1241	ERBB2	chr17	35133365	DYRK2	chr12	66338659	0.999742	0.945442
1242	ERBB2	chr17	35133365	TFF1	chr21	42655494	0.999742	0.870258
1243	ERBB2	chr17	35133365	TNP1	chr2	217549795	0.999742	0.945442
1244	ERBB2	chr17	35133365	HIPK2	chr7	138725986	0.999742	0.945442
1245	ERBB2	chr17	35133365	EGFR	chr7	55052968	0.999742	0.952167
1246	ERBB2	chr17	35133365	HTR2B	chr2	231798817	0.999742	0.95573
1247	ERBB2	chr17	35133365	AK056737	chr-1	-1	0.999742	0.945442
1248	ERBB2	chr17	35133365	RGS22	chr8	101046743	0.999742	0.952588
1249	ERBB2	chr17	35133365	TCEAL1	chrX	102691798	0.999742	0.945442
1250	ERBB2	chr17	35133365	KIAA1679	chr2	138268534	0.999742	0.945442
1251	ERBB2	chr17	35133365	TCBA1	chr6	125187635	0.999742	0.945442
1252	ERBB2	chr17	35133365	LRRN6A	chr15	75693859	0.999742	0.945442
1253	ERBB2	chr17	35133365	GATA4	chr8	11653474	0.999742	0.95263
1254	ERBB2	chr17	35133365	POU2AF1	chr11	110730252	0.999742	0.945442
1255	ERBB2	chr17	35133365	NRP2	chr2	206395024	0.999742	0.954491
1256	ERBB2	chr17	35133365	SLC45A3	chr1	202358853	0.999742	0.945442
1257	ERBB2	chr17	35133365	MS4A8B	chr11	60239539	0.999742	0.946767
1258	ERBB2	chr17	35133365	CCL14	chr17	31334905	0.999742	0.945442
1259	ERBB2	chr17	35133365	FLJ32942	chr12	53136091	0.999742	0.945442
1260	ERBB2	chr17	35133365	VPS13D	chr1	12457277	0.999742	0.945442
1261	ERBB2	chr17	35133365	FLJ45187	chr10	21842498	0.999742	0.945442
1262	ERBB2	chr17	35133365	AK093976	chr18	67340243	0.999742	0.945442
1263	ERBB2	chr17	35133365	DENND1A	chr9	123294118	0.999742	0.952167
1264	ERBB2	chr17	35133365	C15orf5	chr15	75304033	0.999742	0.952167
1265	ERBB2	chr17	35133365	REG4	chr1	120063391	0.999742	0.954491
1266	ERBB2	chr17	35133365	DKFZP564O0823	chr4	76329313	0.999742	0.95263
1267	ERBB2	chr17	35133365	BC028044	chr21	18864429	0.999742	0.945442
1268	ERBB2	chr17	35133365	SLIT3	chr5	168112612	0.999742	0.945442
1269	ERBB2	chr17	35133365	FLJ37587	chr12	108348545	0.999742	0.945442
1270	ERBB2	chr17	35133365	C10orf11	chr10	77488470	0.999742	0.945442
1271	ERBB2	chr17	35133365	ANKRD15	chr9	735906	0.999742	0.945442
1272	ERBB2	chr17	35133365	MIA	chr19	45975142	0.999742	0.945442
1273	ERBB2	chr17	35133365	ZFHX1B	chr2	144979947	0.999742	0.945442
1274	ERBB2	chr17	35133365	MOXD1	chr6	132659883	0.999742	0.945442
1275	ERBB2	chr17	35133365	FLJ32871	chr16	10628974	0.999742	0.945442
1276	ERBB2	chr17	35133365	SORBS1	chr10	97062598	0.999742	0.945442
1277	ERBB2	chr17	35133365	KLRD1	chr12	10355422	0.999742	0.945442
1278	ERBB2	chr17	35133365	CD300A	chr17	69992176	0.999742	0.947339
1279	ERBB2	chr17	35133365	ECRG4	chr2	106152790	0.999742	0.945442
1280	ERBB2	chr17	35133365	FRMD6	chr14	51265127	0.999742	0.945442
1281	ERBB2	chr17	35133365	DAO	chr12	107797065	0.999742	0.945442
1282	ERBB2	chr17	35133365	CLEC2B	chr12	9901340	0.999742	0.945442
1283	ERBB2	chr17	35133365	ZHX2	chr8	124003602	0.999742	0.983288
1284	ERBB2	chr17	35133365	TSGA2	chr21	42769097	0.999742	0.945442
1285	ERBB2	chr17	35133365	LOC144347	chr12	123324909	0.999742	0.945442
1286	ERBB2	chr17	35133365	AK055008	chr14	61338906	0.999742	0.952588
1287	ERBB2	chr17	35133365	EFNA5	chr5	106742200	0.999742	0.945442
1288	ERBB2	chr17	35133365	PLS1	chr3	143913095	0.999742	0.979971
1289	ERBB2	chr17	35133365	KIAA0828	chr7	128663589	0.999742	0.945442
1290	ERBB2	chr17	35133365	DCDC2	chr6	24286602	0.999742	0.945442
1291	ERBB2	chr17	35133365	S100Z	chr5	76209262	0.999742	0.945442
1292	ERBB2	chr17	35133365	NXN	chr17	650943	0.999742	0.945442
1293	ERBB2	chr17	35133365	CTGF	chr6	132311099	0.999742	0.945442
1294	ERBB2	chr17	35133365	CTTNBP2	chr7	116994443	0.999742	0.945442
1295	ERBB2	chr17	35133365	PPL	chr16	4872856	0.999742	0.945442
1296	ERBB2	chr17	35133365	GRB7	chr17	35152032	0.999742	0.945442
1297	ERBB2	chr17	35133365	FABP1	chr2	88266761	0.999742	0.945442
1298	ERBB2	chr17	35133365	ZNF502	chr3	44739334	0.999742	0.945442
1299	ERBB2	chr17	35133365	C7orf33	chr7	147750465	0.999742	0.945442
1300	ERBB2	chr17	35133365	C10orf79	chr10	105893319	0.999742	0.945442
1301	ERBB2	chr17	35133365	RGS18	chr1	188886171	0.999742	0.945442
1302	ERBB2	chr17	35133365	SNCAIP	chr5	121815090	0.999742	0.945442
1303	ERBB2	chr17	35133365	PLCXD1	chrX	140879	0.999742	0.945442
1304	ERBB2	chr17	35133365	AK091765	chr20	23118756	0.999742	0.945442
1305	ERBB2	chr17	35133365	TSPAN1	chr1	46362917	0.999742	0.945442
1306	ERBB2	chr17	35133365	GIMAP6	chr7	149762015	0.999742	0.945442
1307	ERBB2	chr17	35133365	SLITL2	chr16	4373256	0.999742	0.945442
1308	ERBB2	chr17	35133365	SCTR	chr2	119913807	0.999742	0.945442
1309	ERBB2	chr17	35133365	FIP1L1	chr4	54132974	0.999742	0.945442
1310	ERBB2	chr17	35133365	C8orf72	chr8	59222612	0.999742	0.945442
1311	ERBB2	chr17	35133365	MTCH2	chr11	47613829	0.999742	0.945442
1312	ERBB2	chr17	35133365	AK090904	chr4	129119220	0.999742	0.954491
1313	ERBB2	chr17	35133365	PGBD5	chr1	226765688	0.999742	0.945442
1314	ERBB2	chr17	35133365	ABCC3	chr17	46123943	0.999742	0.945442
1315	ERBB2	chr17	35133365	PRDM6	chr5	122551321	0.999742	0.945442
1316	ERBB2	chr17	35133365	ABCA10	chr17	64663599	0.999742	0.945442
1317	ERBB2	chr17	35133365	JPH2	chr20	42176855	0.999742	0.979971
1318	ERBB2	chr17	35133365	PCP4	chr21	40222982	0.999742	0.952167
1319	ERBB2	chr17	35133365	LGALS4	chr19	43984577	0.999742	0.946767
1320	ERBB2	chr17	35133365	KRT17	chr17	37034029	0.999742	0.95263
1321	ERBB2	chr17	35133365	C6orf65	chr6	56965135	0.999742	0.961604
1322	ERBB2	chr17	35133365	FCGR2A	chr1	158301091	0.999742	0.945442
1323	ERBB2	chr17	35133365	AL049260	chr3	77270614	0.999742	0.945442
1324	ERBB2	chr17	35133365	FLJ39822	chr2	165580494	0.999742	0.947339
1325	ERBB2	chr17	35133365	JUN	chr1	58959348	0.999742	0.945442
1326	ERBB2	chr17	35133365	ITLN2	chr1	157732659	0.999742	0.945442
1327	ERBB2	chr17	35133365	ITLN2	chr1	157728031	0.999742	0.945442
1328	ERBB2	chr17	35133365	ECAT8	chr19	38012237	0.999742	0.945442
1329	ERBB2	chr17	35133365	TFCP2L1	chr2	121695027	0.999742	0.945442
1330	ERBB2	chr17	35133365	CLIC5	chr6	45990025	0.999742	0.945442
1331	ERBB2	chr17	35133365	TUBAL3	chr10	5425254	0.999742	0.945442
1332	ERBB2	chr17	35133365	AK024921	chr14	56831518	0.999742	0.983838
1333	ERBB2	chr17	35133365	LOC375295	chr2	177320284	0.999742	0.945442
1334	ERBB2	chr17	35133365	CYR61	chr1	85760671	0.999742	0.952167
1335	ERBB2	chr17	35133365	BCMP11	chr7	16673367	0.999742	0.945442
1336	ERBB2	chr17	35133365	HSPA2	chr14	64079214	0.999742	0.945442
1337	ERBB2	chr17	35133365	SOD2	chr6	160084135	0.999742	0.954491
1338	ERBB2	chr17	35133365	ARHGAP29	chr1	94355199	0.999742	0.945442
1339	ERBB2	chr17	35133365	SLC6A14	chrX	115404063	0.999742	0.954491
1340	ERBB2	chr17	35133365	ALS2CR16	chr2	203740099	0.999742	0.945442
1341	ERBB2	chr17	35133365	MGC27016	chr4	156106751	0.999742	0.945442
1342	ERBB2	chr17	35133365	DOCK9	chr13	98292442	0.999742	0.945442
1343	ERBB2	chr17	35133365	VEGF	chr6	43853241	0.999742	0.945442
1344	ERBB2	chr17	35133365	AKAP13	chr15	84090222	0.999742	0.954491
1345	ERBB2	chr17	35133365	SLC25A31	chr4	129023456	0.999742	0.95263
1346	ERBB2	chr17	35133365	MEGF10	chr5	126782723	0.999742	0.945442
1347	ERBB2	chr17	35133365	SGCD	chr5	156126965	0.999742	0.945442
1348	ERBB2	chr17	35133365	TNS4	chr17	35888362	0.999742	0.945442
1349	ERBB2	chr17	35133365	MAL	chr2	95141268	0.999742	0.945442
1350	ERBB2	chr17	35133365	AK092985	chr12	25989097	0.999742	0.945442
1351	ERBB2	chr17	35133365	DYRK1A	chr21	37675225	0.999742	0.945442
1352	ERBB2	chr17	35133365	PHLDA3	chr1	198169136	0.999742	0.945442
1353	ERBB2	chr17	35133365	LOC392550	chr3	9515501	0.999742	0.947339
1354	ERBB2	chr17	35133365	BC026277	chr-1	-1	0.999742	0.959366
1355	ERBB2	chr17	35133365	SLA2	chr20	34674388	0.999742	0.945442
1356	ERBB2	chr17	35133365	AFARP1	chr1	113178065	0.999742	0.945442
1357	ERBB2	chr17	35133365	C6orf168	chr6	99835944	0.999742	0.945442
1358	ERBB2	chr17	35133365	SLAMF7	chr1	157537557	0.999742	0.945442
1359	ERBB2	chr17	35133365	GIMAP7	chr7	149655070	0.999742	0.945442
1360	ERBB2	chr17	35133365	ALPI	chr2	233150057	0.999742	0.945442
1361	ERBB2	chr17	35133365	NOXO1	chr16	1970959	0.999742	0.945442
1362	ERBB2	chr17	35133365	TPT1	chr13	44812221	0.999742	0.952167
1363	ERBB2	chr17	35133365	IL18	chr11	111530935	0.999742	0.95263
1364	ERBB2	chr17	35133365	COLEC11	chr2	3185186	0.999742	0.945442
1365	ERBB2	chr17	35133365	PRKXP1	chr15	98905578	0.999742	0.945442
1366	ERBB2	chr17	35133365	KLHL13	chrX	116814173	0.999742	0.95263
1367	ERBB2	chr17	35133365	FLJ23560	chr12	75241013	0.999742	0.945442
1368	ERBB2	chr17	35133365	ADAM28	chr-1	-1	0.999742	0.952167
1369	ERBB2	chr17	35133365	FYB	chr5	39225153	0.999742	0.945442
1370	ERBB2	chr17	35133365	ZNRF3	chr22	27777089	0.999742	0.945442
1371	ERBB2	chr17	35133365	TBXAS1	chr7	139025218	0.999742	0.945442
1372	ERBB2	chr17	35133365	FLJ22313	chr7	35502606	0.999742	0.945442
1373	ERBB2	chr17	35133365	C9orf148	chr9	121726680	0.999742	0.952167
1374	ERBB2	chr17	35133365	SMCY	chrY	20255771	0.999742	0.945442
1375	ERBB2	chr17	35133365	INHBA	chr7	41497973	0.999742	0.945442
1376	ERBB2	chr17	35133365	LOC441708	chr15	19195207	0.999742	0.95263
1377	ERBB2	chr17	35133365	KIF21A	chr12	37973560	0.999742	0.95263
1378	ERBB2	chr17	35133365	HTR1D	chr1	23263853	0.999742	0.945442
1379	ERBB2	chr17	35133365	MEOX2	chr7	15424857	0.999742	0.945442
1380	ERBB2	chr17	35133365	FGFR3	chr4	1777603	0.999742	0.945442
1381	ERBB2	chr17	35133365	CYP2J2	chr1	60085486	0.999742	0.945442
1382	ERBB2	chr17	35133365	SNX9	chr6	158334756	0.999742	0.945442
1383	ERBB2	chr17	35133365	FMO1	chr1	167986658	0.999742	0.945442
1384	ERBB2	chr17	35133365	SH3TC2	chr5	148363900	0.999742	0.945442
1385	ERBB2	chr17	35133365	AK054741	chr8	14780341	0.999742	0.945442
1386	ERBB2	chr17	35133365	ACTA2	chr10	90698568	0.999742	0.945442
1387	ERBB2	chr17	35133365	BUB1	chr2	111132251	0.999742	0.945442
1388	ERBB2	chr17	35133365	TM4SF5	chr17	4633006	0.999742	0.945442
1389	ERBB2	chr17	35133365	EGFR	chr7	54928934	0.999742	0.952167
1390	ERBB2	chr17	35133365	ARHGAP15	chr2	144359388	0.999742	0.945442
1391	ERBB2	chr17	35133365	MANEA	chr6	96141430	0.999742	0.945442
1392	ERBB2	chr17	35133365	SLC44A3	chr1	95034993	0.999742	0.950997
1393	ERBB2	chr17	35133365	KLRB1	chr12	9645370	0.999742	0.945442
1394	ERBB2	chr17	35133365	GNG11	chr7	93195851	0.999742	0.870258
1395	ERBB2	chr17	35133365	CYP24A1	chr20	52222975	0.999742	0.945442
1396	ERBB2	chr17	35133365	TRIM7	chr5	180564263	0.999742	0.989318
1397	ERBB2	chr17	35133365	LRP4	chr11	46835834	0.999742	0.945442
1398	ERBB2	chr17	35133365	C10orf81	chr10	115526904	0.999742	0.945442
1399	ERBB2	chr17	35133365	LOC93432	chr7	141294044	0.999742	0.945442
1400	ERBB2	chr17	35133365	CLEC4A	chr12	8182135	0.999742	0.945442
1401	ERBB2	chr17	35133365	AK024852	chr19	36519901	0.999742	0.945442
1402	ERBB2	chr17	35133365	RERG	chr12	15155545	0.999742	0.945442
1403	ERBB2	chr17	35133365	ST6GALNAC5	chr1	77108829	0.999742	0.945442
1404	ERBB2	chr17	35133365	RAB17	chr2	238265542	0.999742	0.945442
1405	ERBB2	chr17	35133365	CA2	chr8	86564813	0.999742	0.945442
1406	ERBB2	chr17	35133365	NFIA	chr1	61403310	0.999742	0.945442
1407	ERBB2	chr17	35133365	BC032899	chr1	222583951	0.999742	0.975516
1408	ERBB2	chr17	35133365	PTPN3	chr9	109220397	0.999742	0.952167
1409	ERBB2	chr17	35133365	GPR110	chr6	47084690	0.999742	0.945442
1410	ERBB2	chr17	35133365	CPZ	chr4	8738258	0.999742	0.945442
1411	ERBB2	chr17	35133365	CPZ	chr4	8731873	0.999742	0.95263
1412	ERBB2	chr17	35133365	0	chr4	87290710	0.999742	0.945442
1413	ERBB2	chr17	35133365	IL18RAP	chr2	102527441	0.999742	0.945442
1414	ERBB2	chr17	35133365	NEDD4L	chr18	54133404	0.999742	0.945442
1415	ERBB2	chr17	35133365	GALNTL5	chr7	151154415	0.999742	0.952588
1416	ERBB2	chr17	35133365	IL28RA	chr1	24226107	0.999742	0.952167
1417	ERBB2	chr17	35133365	MGC10646	chr4	80595666	0.999742	0.945442
1418	ERBB2	chr17	35133365	FOXA1	chr14	37129187	0.999742	0.945442
1419	ERBB2	chr17	35133365	TCF2	chr17	33120730	0.999742	0.945442
1420	ERBB2	chr17	35133365	GALC	chr14	87470019	0.999742	0.95263
1421	ERBB2	chr17	35133365	LOC91461	chr2	42193734	0.999742	0.945442
1422	ERBB2	chr17	35133365	AK023033	chr7	38793557	0.999742	0.945442
1423	ERBB2	chr17	35133365	RAB28	chr4	13134442	0.999742	0.947339
1424	ERBB2	chr17	35133365	SAGE1	chrX	134720632	0.999742	0.945442
1425	ERBB2	chr17	35133365	KIAA1411	chr6	71248499	0.999742	0.945442
1426	ERBB2	chr17	35133365	FAM44A	chr4	13282702	0.999742	0.945442
1427	ERBB2	chr17	35133365	C8orf16	chr8	11021537	0.999742	0.953303
1428	ERBB2	chr17	35133365	C20orf46	chr20	1109340	0.999742	0.945442
1429	ERBB2	chr17	35133365	GYPC	chr2	127170306	0.999742	0.945442
1430	ERBB2	chr17	35133365	MAGEA8	chrX	148673016	0.999742	0.945442
1431	ERBB2	chr17	35133365	KCNMB4	chr12	69110855	0.999742	0.945442
1432	ERBB2	chr17	35133365	LOC348751	chr2	200536304	0.999742	0.952167
1433	ERBB2	chr17	35133365	AK056146	chr10	131474242	0.999742	0.983288
1434	ERBB2	chr17	35133365	MPDZ	chr9	13096979	0.999742	0.952167
1435	ERBB2	chr17	35133365	LRRC4C	chr11	40092716	0.999742	0.945442
1436	ERBB2	chr17	35133365	ZMYND12	chr1	42567982	0.999742	0.945442
1437	ERBB2	chr17	35133365	EDN1	chr6	12404373	0.999742	0.945442
1438	ERBB2	chr17	35133365	MAP4K5	chr14	49970937	0.999742	0.945442
1439	ERBB2	chr17	35133365	PRKCH	chr14	61054838	0.999742	0.945442
1440	ERBB2	chr17	35133365	ELF3	chr1	198712024	0.999742	0.945442
1441	ERBB2	chr17	35133365	VTCN1	chr1	117398520	0.999742	0.952167
1442	ERBB2	chr17	35133365	SPOCK	chr5	136339043	0.999742	0.953303
1443	ERBB2	chr17	35133365	ACAS2L	chr20	24970708	0.999742	0.95263
1444	ERBB2	chr17	35133365	NRG2	chr5	139208366	0.999742	0.945442
1445	ERBB2	chr17	35133365	FBLN2	chr3	13654715	0.999742	0.945442
1446	ERBB2	chr17	35133365	FNDC5	chr1	33002470	0.999742	0.945442
1447	ERBB2	chr17	35133365	NEDD9	chr6	11293729	0.999742	0.945442
1448	ERBB2	chr17	35133365	FLJ38725	chr13	43364124	0.999742	0.945442
1449	ERBB2	chr17	35133365	CAV1	chr7	115758838	0.999742	0.945442
1450	ERBB2	chr17	35133365	COLEC12	chr18	321670	0.999742	0.945442
1451	ERBB2	chr17	35133365	THBS1	chr15	37675043	0.999742	0.945442
1452	ERBB2	chr17	35133365	IGF1	chr12	101292725	0.999742	0.945442
1453	ERBB2	chr17	35133365	FBXO40	chr3	122829380	0.999742	0.945442
1454	ERBB2	chr17	35133365	HHLA2	chr3	109522430	0.999742	0.954491
1455	ERBB2	chr17	35133365	FMO3	chr1	167818112	0.999742	0.945442
1456	ERBB2	chr17	35133365	FZD5	chr2	208457012	0.999742	0.953303
1457	ERBB2	chr17	35133365	DKFZp761E13121	chr12	50195623	0.999742	0.954491
1458	ERBB2	chr17	35133365	MYT1L	chr2	2300476	0.999742	0.945442
1459	ERBB2	chr17	35133365	AK024623	chr4	190342036	0.999742	0.945442
1460	ERBB2	chr17	35133365	GJB1	chrX	70227751	0.999742	0.945442
1461	ERBB2	chr17	35133365	ZNF423	chr16	48227132	0.999742	0.945442
1462	ERBB2	chr17	35133365	ORF1-FL49	chr5	139554269	0.999742	0.945442
1463	ERBB2	chr17	35133365	TAGLN	chr11	116579742	0.999742	0.945442
1464	ERBB2	chr17	35133365	IGFL2	chr19	51356214	0.999742	0.945442
1465	ERBB2	chr17	35133365	FKBP1B	chr2	24147449	0.999742	0.945442
1466	ERBB2	chr17	35133365	FKBP1B	chr2	24197863	0.999742	0.945442
1467	ERBB2	chr17	35133365	C1QTNF7	chr4	15122988	0.999742	0.945442
1468	ERBB2	chr17	35133365	MEF2A	chr15	98071003	0.999742	0.952167
1469	ERBB2	chr17	35133365	TF	chr3	134975517	0.999742	0.952588
1470	ERBB2	chr17	35133365	CLDN14	chr21	36755036	0.999742	0.945442
1471	ERBB2	chr17	35133365	LOC440986	chr3	156657950	0.999742	0.945442
1472	ERBB2	chr17	35133365	ITGBL1	chr13	101033645	0.999742	0.945442
1473	ERBB2	chr17	35133365	SCHIP1	chr3	161066665	0.999742	0.945442
1474	ERBB2	chr17	35133365	PALMD	chr1	99867199	0.999742	0.954491
1475	ERBB2	chr17	35133365	LOC124220	chr16	2820738	0.999742	0.954491
1476	ERBB2	chr17	35133365	HCK	chr20	30153134	0.999742	0.945442
1477	ERBB2	chr17	35133365	PLA2G10	chr16	14674025	0.999742	0.945442
1478	ERBB2	chr17	35133365	PGAP1	chr2	197603202	0.999742	0.945442
1479	ERBB2	chr17	35133365	MGP	chr12	14929975	0.999742	0.945442
1480	ERBB2	chr17	35133365	FLJ20245	chr9	137452206	0.999742	0.945442
1481	ERBB2	chr17	35133365	C10orf72	chr10	49980721	0.999742	0.945442
1482	ERBB2	chr17	35133365	C1QTNF3	chr5	34056272	0.999742	0.945442
1483	ERBB2	chr17	35133365	EGFR	chr7	54941472	0.999742	0.945442
1484	ERBB2	chr17	35133365	PROS1	chr3	95086271	0.999742	0.945442
1485	ERBB2	chr17	35133365	S100P	chr4	6816697	0.999742	0.973175
1486	ERBB2	chr17	35133365	CAPN6	chrX	110296072	0.999742	0.945442
1487	ERBB2	chr17	35133365	PLEK2	chr14	66923547	0.999742	0.945442
1488	ERBB2	chr17	35133365	COL3A1	chr2	189698297	0.999742	0.945442
1489	ERBB2	chr17	35133365	RECK	chr9	36053817	0.999742	0.945442
1490	ERBB2	chr17	35133365	CSF3R	chr1	36602856	0.999742	0.945442
1491	ERBB2	chr17	35133365	LILRB2	chr19	59470286	0.999742	0.945442
1492	ERBB2	chr17	35133365	NEIL2	chr8	11681013	0.999742	0.954491
1493	ERBB2	chr17	35133365	RRAD	chr16	65513113	0.999742	0.945442
1494	ERBB2	chr17	35133365	MGC35402	chr19	58123441	0.999742	0.945442
1495	ERBB2	chr17	35133365	CDCA5	chr11	64607534	0.999742	0.952167
1496	ERBB2	chr17	35133365	FLJ35808	chr17	44194921	0.999742	0.945442
1497	ERBB2	chr17	35133365	EGR2	chr10	64242106	0.999742	0.952167
1498	ERBB2	chr17	35133365	BC012900	chr8	29247569	0.999742	0.95263
1499	ERBB2	chr17	35133365	IL12A	chr3	161194224	0.999742	0.945442
1500	ERBB2	chr17	35133365	GNGT1	chr7	93180721	0.999742	0.945442
1501	ERBB2	chr17	35133365	CCDC15	chr11	124380225	0.999742	0.953303
1502	ERBB2	chr17	35133365	PRSS16	chr6	27330788	0.999742	0.945442
1503	ERBB2	chr17	35133365	MOBKL2B	chr9	27319416	0.999742	0.945442
1504	ERBB2	chr17	35133365	SLC19A3	chr2	228399775	0.999742	0.945442
1505	ERBB2	chr17	35133365	ADORA2B	chr17	15819426	0.999742	0.945442
1506	ERBB2	chr17	35133365	SERPINB2	chr18	59713538	0.999742	0.945442
1507	ERBB2	chr17	35133365	GPC3	chrX	132551929	0.999742	0.945442
1508	ERBB2	chr17	35133365	ZNF420	chr19	42309936	0.999742	0.952588
1509	ERBB2	chr17	35133365	EDNRA	chr4	148823306	0.999742	0.945442
1510	ERBB2	chr17	35133365	HOXD11	chr2	176799453	0.999742	0.945442
1511	ERBB2	chr17	35133365	AF143322	chr4	160415676	0.999742	0.945442
1512	ERBB2	chr17	35133365	TFF3	chr21	42606699	0.999742	0.945442
1513	ERBB2	chr17	35133365	ACMSD	chr2	135429950	0.999742	0.945442
1514	ERBB2	chr17	35133365	CD48	chr1	157467913	0.999742	0.945442
1515	ERBB2	chr17	35133365	PDGFRB	chr5	149474608	0.999742	0.945442
1516	ERBB2	chr17	35133365	HSD17B2	chr16	80662101	0.999742	0.945442
1517	ERBB2	chr17	35133365	COL8A1	chr3	100997552	0.999742	0.945442
1518	ERBB2	chr17	35133365	KLK7	chr19	56174882	0.999742	0.945442
1519	ERBB2	chr17	35133365	RPL8	chr8	145987546	0.999742	0.945442
1520	ERBB2	chr17	35133365	KLF15	chr3	127545340	0.999742	0.945442
1521	ERBB2	chr17	35133365	C2orf11	chr2	198262262	0.999742	0.945442
1522	ERBB2	chr17	35133365	EPHX2	chr8	27418510	0.999742	0.945442
1523	ERBB2	chr17	35133365	CLIC6	chr21	35012168	0.999742	0.945442
1524	ERBB2	chr17	35133365	CPE	chr4	166658159	0.999742	0.949248
1525	ERBB2	chr17	35133365	KCNE3	chr11	73843973	0.999742	0.945442
1526	ERBB2	chr17	35133365	0	chr12	22732070	0.999742	0.945442
1527	ERBB2	chr17	35133365	RASD1	chr17	17340111	0.999742	0.945442
1528	ERBB2	chr17	35133365	ZBED2	chr3	112794701	0.999742	0.952588
1529	ERBB2	chr17	35133365	WASF3	chr13	26160553	0.999742	0.945442
1530	ERBB2	chr17	35133365	FZD4	chr11	86334531	0.999742	0.945442
1531	ERBB2	chr17	35133365	PBX1	chr1	161441056	0.999742	0.945442
1532	ERBB2	chr17	35133365	IL15	chr4	143011642	0.999742	0.95263
1533	ERBB2	chr17	35133365	ATP4A	chr19	40733030	0.999742	0.950997
1534	ERBB2	chr17	35133365	DDX42	chr16	55250563	0.999742	0.945442
1535	ERBB2	chr17	35133365	SLC9A2	chr2	102783424	0.999742	0.945442
1536	ERBB2	chr17	35133365	MARCH4	chr2	216948823	0.999742	0.945442
1537	ERBB2	chr17	35133365	RSRC1	chr3	159324412	0.999742	0.945442
1538	ERBB2	chr17	35133365	SFTPG	chr6	31007214	0.999742	0.95263
1539	ERBB2	chr17	35133365	RP3-473B4.1	chrX	133667190	0.999742	0.945442
1540	ERBB2	chr17	35133365	SHRM	chr4	78035086	0.999742	0.945442
1541	ERBB2	chr17	35133365	LOC401134	chr4	65609514	0.999742	0.945442
1542	ERBB2	chr17	35133365	EXO1	chr1	238374741	0.999742	0.945442
1543	ERBB2	chr17	35133365	KIAA0514	chr10	46425493	0.999742	0.945442
1544	ERBB2	chr17	35133365	BC031314	chr14	57530116	0.999742	0.945442
1545	ERBB2	chr17	35133365	ZNF415	chr19	58304757	0.999742	0.945442
1546	ERBB2	chr17	35133365	AKR7A3	chr1	19354373	0.999742	0.870258
1547	ERBB2	chr17	35133365	EFS	chr14	22896250	0.999742	0.945442
1548	ERBB2	chr17	35133365	BC030122	chr5	87768000	0.999742	0.945442
1549	ERBB2	chr17	35133365	STX11	chr6	144550470	0.999742	0.945442
1550	ERBB2	chr17	35133365	C10orf45	chr10	14601772	0.999742	0.992586
1551	ERBB2	chr17	35133365	TCTEX1D1	chr1	66948106	0.999742	0.945442
1552	ERBB2	chr17	35133365	ZNF452	chr6	28647928	0.999742	0.974466
1553	ERBB2	chr17	35133365	ZMAT1	chrX	100944255	0.999742	0.945442
1554	ERBB2	chr17	35133365	CDX1	chr5	149544166	0.999742	0.945442
1555	ERBB2	chr17	35133365	KSP37	chr4	15638271	0.999742	0.945442
1556	ERBB2	chr17	35133365	AFF3	chr2	99949183	0.999742	0.945442
1557	ERBB2	chr17	35133365	FLJ22655	chr12	18125107	0.999742	0.945442
1558	ERBB2	chr17	35133365	MRC2	chr17	58124544	0.999742	0.954491
1559	ERBB2	chr17	35133365	CANP	chr11	58648783	0.999742	0.945442
1560	ERBB2	chr17	35133365	PDLIM3	chr4	186821355	0.999742	0.945442
1561	ERBB2	chr17	35133365	AL833881	chr4	166209479	0.999742	0.957198
1562	ERBB2	chr17	35133365	GZMK	chr5	54365373	0.999742	0.952167
1563	ERBB2	chr17	35133365	MYOM1	chr18	3056948	0.999742	0.945442
1564	ERBB2	chr17	35133365	WFDC1	chr16	82920860	0.999742	0.945442
1565	ERBB2	chr17	35133365	C1orf75	chr1	208947011	0.999742	0.985948
1566	ERBB2	chr17	35133365	HSD17B4	chr5	118902518	0.999742	0.945442
1567	ERBB2	chr17	35133365	FLJ14054	chr5	32827147	0.999742	0.945442
1568	ERBB2	chr17	35133365	EPS8L3	chr1	110004783	0.999742	0.974466
1569	ERBB2	chr17	35133365	FLJ25084	chr2	70099136	0.999742	0.945442
1570	ERBB2	chr17	35133365	OSBPL7	chr17	43240916	0.999742	0.95263
1571	ERBB2	chr17	35133365	JRKL	chr11	95765868	0.999742	0.945442
1572	ERBB2	chr17	35133365	TMEM45B	chr11	129230869	0.999742	0.952167
1573	ERBB2	chr17	35133365	SYT13	chr11	45220225	0.999742	0.952167
1574	ERBB2	chr17	35133365	PKD2L1	chr10	102038092	0.999742	0.952167
1575	ERBB2	chr17	35133365	U54734	chr9	5926662	0.999742	0.945442
1576	ERBB2	chr17	35133365	KIF24	chr9	34300105	0.999742	0.945442
1577	ERBB2	chr17	35133365	ISL1	chr5	50725106	0.999742	0.945442
1578	ERBB2	chr17	35133365	LOC221091	chr11	62211641	0.999742	0.945442
1579	ERBB2	chr17	35133365	TRIM50A	chr7	72171252	0.999742	0.95573
1580	ERBB2	chr17	35133365	C14orf78	chr14	104491026	0.999742	0.945442
1581	ERBB2	chr17	35133365	UQCRB	chr8	97312171	0.999742	0.952167
1582	ERBB2	chr17	35133365	CREB3L1	chr11	46298391	0.999742	0.945442
1583	ERBB2	chr17	35133365	NALP7	chr19	60126858	0.999742	0.945442
1584	ERBB2	chr17	35133365	GIMAP1	chr7	149854955	0.999742	0.95263
1585	ERBB2	chr17	35133365	NRXN3	chr14	79398036	0.999742	0.945442
1586	ERBB2	chr17	35133365	CKLFSF3	chr16	65201331	0.999742	0.945442
1587	ERBB2	chr17	35133365	PPP2R2B	chr5	146298859	0.999742	0.945442
1588	ERBB2	chr17	35133365	MAK	chr6	10872594	0.999742	0.945442
1589	ERBB2	chr17	35133365	NXPH3	chr17	45015953	0.999742	0.95263
1590	ERBB2	chr17	35133365	TMEM16A	chr11	69711546	0.999742	0.945442
1591	ERBB2	chr17	35133365	DMN	chr15	97492766	0.999742	0.945442
1592	ERBB2	chr17	35133365	VSNL1	chr2	17758690	0.999742	0.945442
1593	ERBB2	chr17	35133365	PCDHB5	chr5	140497604	0.999742	0.952167
1594	ERBB2	chr17	35133365	ELF5	chr11	34458367	0.999742	0.945442
1595	ERBB2	chr17	35133365	MTP	chr4	100901206	0.999742	0.945442
1596	ERBB2	chr17	35133365	0	chr7	50294468	0.999742	0.945442
1597	ERBB2	chr17	35133365	TANC2	chr17	58855725	0.999742	0.945442
1598	ERBB2	chr17	35133365	CYP4F12	chr19	15668919	0.999742	0.954491
1599	ERBB2	chr17	35133365	NNMT	chr11	113688194	0.999742	0.945442
1600	ERBB2	chr17	35133365	DDX25	chr11	125298068	0.999742	0.972798
1601	ERBB2	chr17	35133365	CXCR3	chrX	70620220	0.999742	0.945442
1602	ERBB2	chr17	35133365	HRK	chr12	115761835	0.999742	0.954491
1603	ERBB2	chr17	35133365	BCAS1	chr20	51994877	0.999742	0.945442
1604	ERBB2	chr17	35133365	CA844148	chr10	20617643	0.999742	0.957198
1605	ERBB2	chr17	35133365	BC040984	chrY	17419934	0.999742	0.945442
1606	ERBB2	chr17	35133365	ARL14	chr3	161878224	0.999742	0.945442
1607	ERBB2	chr17	35133365	SOX11	chr2	5790134	0.999742	0.945442
1608	ERBB2	chr17	35133365	TMEM12	chr10	129566132	0.999742	0.945442
1609	ERBB2	chr17	35133365	DCN	chr12	90049358	0.999742	0.945442
1610	ERBB2	chr17	35133365	ARMC3	chr10	23335832	0.999742	0.952167
1611	ERBB2	chr17	35133365	MGC17301	chr12	54364298	0.999742	0.945442
1612	ERBB2	chr17	35133365	PCSK1	chr5	95753798	0.999742	0.952167
1613	ERBB2	chr17	35133365	DSCR8	chr21	38450312	0.999742	0.945442
1614	ERBB2	chr17	35133365	FLJ10986	chr1	59746299	0.999742	0.945442
1615	ERBB2	chr17	35133365	LOC136288	chr7	47859371	0.999742	0.945442
1616	ERBB2	chr17	35133365	GABRP	chr5	170148182	0.999742	0.945442
1617	ERBB2	chr17	35133365	KIF18A	chr11	28055215	0.999742	0.945442
1618	ERBB2	chr17	35133365	NDN	chr15	21482675	0.999742	0.945442
1619	ERBB2	chr17	35133365	KIAA2022	chrX	73737607	0.999742	0.945442
1620	ERBB2	chr17	35133365	NEU4	chr2	242478242	0.999742	0.945442
1621	ERBB2	chr17	35133365	RSAD2	chr2	6974114	0.999742	0.945442
1622	ERBB2	chr17	35133365	C18orf2	chr18	1259732	0.999742	0.945442
1623	ERBB2	chr17	35133365	NHSL1	chr6	138786173	0.999742	0.952588
1624	ERBB2	chr17	35133365	ARMCX1	chrX	100614166	0.999742	0.945442
1625	ERBB2	chr17	35133365	GPC6	chr13	92787115	0.999742	0.945442
1626	ERBB2	chr17	35133365	RGS17	chr6	153424191	0.999742	0.945442
1627	ERBB2	chr17	35133365	NEDD9	chr6	11326983	0.999742	0.945442
1628	ERBB2	chr17	35133365	SULT1C2	chr2	108453358	0.999742	0.945442
1629	ERBB2	chr17	35133365	LOC116123	chr1	163325995	0.999742	0.960757
1630	ERBB2	chr17	35133365	PIGR	chr1	203491668	0.999742	0.945442
1631	ERBB2	chr17	35133365	GIF	chr11	59359872	0.999742	0.945442
1632	ERBB2	chr17	35133365	PLA2R1	chr2	160628832	0.999742	0.945442
1633	ERBB2	chr17	35133365	FBP1	chr9	94445022	0.999742	0.945442
1634	ERBB2	chr17	35133365	VNN1	chr6	133044684	0.999742	0.952588
1635	ERBB2	chr17	35133365	KIAA0863	chr18	75997348	0.999742	0.99108
1636	ERBB2	chr17	35133365	NRXN2	chr11	64130414	0.999742	0.945442
1637	ERBB2	chr17	35133365	CXCL2	chr4	75327813	0.999742	0.945442
1638	ERBB2	chr17	35133365	LOC387763	chr11	43922010	0.999742	0.945442
1639	ERBB2	chr17	35133365	COL5A3	chr19	9932167	0.999742	0.945442
1640	ERBB2	chr17	35133365	TPM2	chr9	35672080	0.999742	0.945442
1641	ERBB2	chr17	35133365	GBP3	chr1	89185497	0.999742	0.974466
1642	ERBB2	chr17	35133365	DACH1	chr13	71185314	0.999742	0.952588
1643	ERBB2	chr17	35133365	TRAT1	chr3	110055267	0.999742	0.945442
1644	ERBB2	chr17	35133365	ATP1B1	chr1	165832201	0.999742	0.945442
1645	ERBB2	chr17	35133365	AF143866	chr7	138194007	0.999742	0.945442
1646	ERBB2	chr17	35133365	DCX	chrX	110343275	0.999742	0.945442
1647	ERBB2	chr17	35133365	MGC42105	chr5	43316230	0.999742	0.945442
1648	ERBB2	chr17	35133365	AK093403	chr6	720333	0.999742	0.945442
1649	ERBB2	chr17	35133365	LIFR	chr5	38516209	0.999742	0.95263
1650	ERBB2	chr17	35133365	ZDHHC11	chr5	872658	0.999742	0.945442
1651	ERBB2	chr17	35133365	BGN	chrX	152293169	0.999742	0.950997
1652	ERBB2	chr17	35133365	AKAP12	chr6	151766451	0.999742	0.947339
1653	ERBB2	chr17	35133365	MUC17	chr7	100289802	0.999742	0.974466
1654	ERBB2	chr17	35133365	SAMD9L	chr7	92405506	0.999742	0.945442
1655	ERBB2	chr17	35133365	SPARCL1	chr4	88772118	0.999742	0.945442
1656	ERBB2	chr17	35133365	IAPP	chr12	21422573	0.999742	0.945442
1657	ERBB2	chr17	35133365	BPI	chr20	36382031	0.999742	0.945442
1658	ERBB2	chr17	35133365	JAG1	chr20	10588535	0.999742	0.945442
1659	ERBB2	chr17	35133365	LOC283697	chr15	27756688	0.999742	0.945442
1660	ERBB2	chr17	35133365	TMEM20	chr10	95652040	0.999742	0.945442
1661	ERBB2	chr17	35133365	ANXA10	chr4	169435372	0.999742	0.945442
1662	ERBB2	chr17	35133365	BC037323	chr1	70321935	0.999742	0.945442
1663	ERBB2	chr17	35133365	LOC339025	chr15	94503204	0.999742	0.945442
1664	ERBB2	chr17	35133365	unknown	chr22	38197809	0.999742	0.945442
1665	ERBB2	chr17	35133365	FLJ21062	chr7	89584057	0.999742	0.945442
1666	ERBB2	chr17	35133365	MSR1	chr8	16010645	0.999742	0.954491
1667	ERBB2	chr17	35133365	ANTXR1	chr2	69216198	0.999742	0.945442
1668	ERBB2	chr17	35133365	NR0B2	chr1	26922472	0.999742	0.945442
1669	ERBB2	chr17	35133365	HSD11B2	chr16	66028796	0.999742	0.945442
1670	ERBB2	chr17	35133365	CD200R1	chr3	114130788	0.999742	0.945442
1671	ERBB2	chr17	35133365	TMEM56	chr1	95351395	0.999742	0.945442
1672	ERBB2	chr17	35133365	NMU	chr4	56316215	0.999742	0.945442
1673	ERBB2	chr17	35133365	STYK1	chr12	10663793	0.999742	0.945442
1674	ERBB2	chr17	35133365	TMPRSS11D	chr4	68516830	0.999742	0.970337
1675	ERBB2	chr17	35133365	LOC283278	chr11	16756019	0.999742	0.945442
1676	ERBB2	chr17	35133365	FCER1A	chr1	156086986	0.999742	0.945442
1677	ERBB2	chr17	35133365	EGFR	chr7	55048459	0.999742	0.952167
1678	ERBB2	chr17	35133365	WDR72	chr15	51745061	0.999742	0.945442
1679	ERBB2	chr17	35133365	LONRF3	chrX	117933513	0.999742	0.952167
1680	ERBB2	chr17	35133365	CALR	chr19	12910984	0.999742	0.952167
1681	ERBB2	chr17	35133365	IL1RN	chr2	113604860	0.999742	0.945442
1682	ERBB2	chr17	35133365	CD24	chr-1	-1	0.999742	0.974466
1683	ERBB2	chr17	35133365	DPYSL3	chr5	146750686	0.999742	0.945442
1684	ERBB2	chr17	35133365	CD86	chr3	123321192	0.999742	0.945442
1685	ERBB2	chr17	35133365	CD34	chr1	204450505	0.999742	0.952167
1686	ERBB2	chr17	35133365	AGR2	chr7	16614598	0.999742	0.945442
1687	ERBB2	chr17	35133365	RNF128	chrX	105844993	0.999742	0.947339
1688	ERBB2	chr17	35133365	UBD	chr6	29631971	0.999742	0.95263
1689	ERBB2	chr17	35133365	TMEM16D	chr12	100024290	0.999742	0.945442
1690	ERBB2	chr17	35133365	DMRT3	chr9	980918	0.999742	0.945442
1691	ERBB2	chr17	35133365	ORM1	chr9	114165571	0.999742	0.945442
1692	ERBB2	chr17	35133365	NR4A2	chr2	157007186	0.999742	0.972798
1693	ERBB2	chr17	35133365	AK022482	chr1	10711908	0.999742	0.945442
1694	ERBB2	chr17	35133365	ACVR1C	chr2	158214680	0.999742	0.945442
1695	ERBB2	chr17	35133365	ABCA13	chr7	48463968	0.999742	0.945442
1696	ERBB2	chr17	35133365	TPD52	chr8	81112932	0.999742	0.945442
1697	ERBB2	chr17	35133365	BCL2	chr18	59095942	0.999742	0.945442
1698	ERBB2	chr17	35133365	SELENBP1	chr1	148151140	0.999742	0.945442
1699	ERBB2	chr17	35133365	LCN2	chr9	127991437	0.999742	0.945442
1700	ERBB2	chr17	35133365	MALL	chr2	110202547	0.999742	0.945442
1701	ERBB2	chr17	35133365	COL6A3	chr2	238016230	0.999742	0.945442
1702	ERBB2	chr17	35133365	MT1G	chr16	55258260	0.999742	0.945442
1703	ERBB2	chr17	35133365	HS6ST2	chrX	131485812	0.999742	0.952167
1704	ERBB2	chr17	35133365	GHRL	chr3	10302445	0.999742	0.954491
1705	ERBB2	chr17	35133365	SFRP5	chr10	99517123	0.999742	0.945442
1706	ERBB2	chr17	35133365	TCF21	chr6	134254757	0.999742	0.959366
1707	ERBB2	chr17	35133365	PTN	chr7	136393267	0.999742	0.952588
1708	ERBB2	chr17	35133365	TMEPAI	chr20	55657093	0.999742	0.945442
1709	ERBB2	chr17	35133365	PAX4	chr7	126844753	0.999742	0.945442
1710	ERBB2	chr17	35133365	PDZRN4	chr12	40254537	0.999742	0.945442
1711	ERBB2	chr17	35133365	Cep290	chr12	87008026	0.999742	0.945442
1712	ERBB2	chr17	35133365	LOC285205	chr3	109129794	0.999742	0.945442
1713	ERBB2	chr17	35133365	AK095753	chr20	30054499	0.999742	0.952588
1714	ERBB2	chr17	35133365	BC039450	chr4	145922076	0.999742	0.945442
1715	ERBB2	chr17	35133365	TMEM47	chrX	34405883	0.999742	0.945442
1716	ERBB2	chr17	35133365	TSCOT	chr9	112721148	0.999742	0.945442
1717	ERBB2	chr17	35133365	THEX1	chr8	8928017	0.999742	0.953303
1718	ERBB2	chr17	35133365	MTAC2D1	chr14	91319180	0.999742	0.952588
1719	ERBB2	chr17	35133365	TCF1	chr12	119902878	0.999742	0.945442
1720	ERBB2	chr17	35133365	LZTS1	chr8	20148966	0.999742	0.945442
1721	ERBB2	chr17	35133365	TACSTD1	chr2	47512614	0.999742	0.945442
1722	ERBB2	chr17	35133365	ZNF521	chr18	20925965	0.999742	0.945442
1723	ERBB2	chr17	35133365	GGH	chr8	64099193	0.999742	0.945442
1724	ERBB2	chr17	35133365	GPM6A	chr4	176930639	0.999742	0.945442
1725	ERBB2	chr17	35133365	TGFA	chr2	70586734	0.999742	0.945442
1726	ERBB2	chr17	35133365	HOXA11	chr7	26994432	0.999742	0.945442
1727	ERBB2	chr17	35133365	HHLA2	chr3	109579303	0.999742	0.945442
1728	ERBB2	chr17	35133365	CYBRD1	chr2	172236640	0.999742	0.947339
1729	ERBB2	chr17	35133365	LOC202451	chr6	138707096	0.999742	0.945442
1730	ERBB2	chr17	35133365	MUC16	chr19	8827691	0.999742	0.945442
1731	ERBB2	chr17	35133365	SLC27A2	chr15	48302472	0.999742	0.945442
1732	ERBB2	chr17	35133365	SCRG1	chr4	174684145	0.999742	0.945442
1733	ERBB2	chr17	35133365	KCTD3	chr1	212181952	0.999742	0.945442
1734	ERBB2	chr17	35133365	CLCA3	chr1	86827951	0.999742	0.945442
1735	ERBB2	chr17	35133365	SYTL2	chr11	85083417	0.999742	0.945442
1736	ERBB2	chr17	35133365	KIF3A	chr5	132062821	0.999742	0.945442
1737	ERBB2	chr17	35133365	CHST13	chr3	127744749	0.999742	0.945442
1738	ERBB2	chr17	35133365	C1orf54	chr1	147062053	0.999742	0.945442
1739	ERBB2	chr17	35133365	CD180	chr5	66513939	0.999742	0.945442
1740	ERBB2	chr17	35133365	CTCFL	chr20	55506015	0.999742	0.945442
1741	ERBB2	chr17	35133365	ZNF204	chr6	27433593	0.999742	0.945442
1742	ERBB2	chr17	35133365	AF339815	chr13	87058730	0.999742	0.945442
1743	ERBB2	chr17	35133365	AK026738	chr18	31451514	0.999742	0.95263
1744	ERBB2	chr17	35133365	PPAP2C	chr19	239096	0.999742	0.945442
1745	ERBB2	chr17	35133365	TIMP4	chr3	12169583	0.999742	0.945442
1746	ERBB2	chr17	35133365	MASS1	chr5	90433837	0.999742	0.959366
1747	ERBB2	chr17	35133365	MYB	chr6	135581846	0.999742	0.945442
1748	ERBB2	chr17	35133365	CLDN23	chr8	8598875	0.999742	0.979971
1749	ERBB2	chr17	35133365	RNF182	chr6	14087182	0.999742	0.945442
1750	ERBB2	chr17	35133365	LHFP	chr13	38815495	0.999742	0.952588
1751	ERBB2	chr17	35133365	BMX	chrX	15334145	0.999742	0.985821
1752	ERBB2	chr17	35133365	HHAT	chr1	207237680	0.999742	0.945442
1753	ERBB2	chr17	35133365	KCNMA1	chr10	78502942	0.999742	0.945442
1754	ERBB2	chr17	35133365	C8orf48	chr8	13470032	0.999742	0.954491
1755	ERBB2	chr17	35133365	AK091299	chr2	10148078	0.999742	0.945442
1756	ERBB2	chr17	35133365	C6orf85	chr6	3214747	0.999742	0.945442
1757	ERBB2	chr17	35133365	CRISPLD1	chr8	76107694	0.999742	0.945442
1758	ERBB2	chr17	35133365	AL831867	chr4	87583195	0.999742	0.945442
1759	ERBB2	chr17	35133365	MYLK	chr3	124858691	0.999742	0.945442
1760	ERBB2	chr17	35133365	IRAK3	chr12	64928572	0.999742	0.945442
1761	ERBB2	chr17	35133365	MAGEC1	chrX	140721353	0.999742	0.954491
1762	ERBB2	chr17	35133365	GADD45G	chr9	89449559	0.999742	0.945442
1763	ERBB2	chr17	35133365	CCL8	chr17	29670332	0.999742	0.945442
1764	ERBB2	chr17	35133365	SEPP1	chr5	42836605	0.999742	0.950997
1765	ERBB2	chr17	35133365	FOXA2	chr20	22509906	0.999742	0.947339
1766	ERBB2	chr17	35133365	TSC	chr12	115939491	0.999742	0.945442
1767	ERBB2	chr17	35133365	ABCC13	chr21	14585784	0.999742	0.945442
1768	ERBB2	chr17	35133365	CORIN	chr4	47486099	0.999742	0.952167
1769	ERBB2	chr17	35133365	DKFZp761L1417	chr7	98089573	0.999742	0.945442
1770	ERBB2	chr17	35133365	FLJ14477	chr8	144913874	0.999742	0.945442
1771	ERBB2	chr17	35133365	FLJ90723	chr5	43053264	0.999742	0.945442
1772	ERBB2	chr17	35133365	LRCH2	chrX	114168632	0.999742	0.953688
1773	ERBB2	chr17	35133365	PLN	chr6	118986953	0.999742	0.945442
1774	ERBB2	chr17	35133365	MANSC1	chr12	12387537	0.999742	0.945442
1775	ERBB2	chr17	35133365	RGN	chrX	46696846	0.999742	0.945442
1776	ERBB2	chr17	35133365	LOC219638	chr11	45213077	0.999742	0.945442
1777	ERBB2	chr17	35133365	PRKD1	chr14	29169756	0.999742	0.945442
1778	ERBB2	chr17	35133365	BC039395	chr-1	-1	0.999742	0.945442
1779	ERBB2	chr17	35133365	IL10	chr1	203329815	0.999742	0.945442
1780	ERBB2	chr17	35133365	MAMDC2	chr9	70014960	0.999742	0.945442
1781	ERBB2	chr17	35133365	GMDS	chr6	1672237	0.999742	0.945442
1782	ERBB2	chr17	35133365	LANCL2	chr7	55273243	0.999742	0.952167
1783	ERBB2	chr17	35133365	FGFR4	chr5	176453279	0.999742	0.945442
1784	ERBB2	chr17	35133365	SULT1B1	chr4	70777061	0.999742	0.954491
1785	ERBB2	chr17	35133365	CLDN4	chr7	72690149	0.999742	0.985948
1786	ERBB2	chr17	35133365	CAMP	chr3	48241904	0.999742	0.945442
1787	ERBB2	chr17	35133365	DGAT2	chr11	75190127	0.999742	0.945442
1788	ERBB2	chr17	35133365	WIF1	chr12	63742558	0.999742	0.945442
1789	ERBB2	chr17	35133365	DKFZp667F0711	chr10	6433751	0.999742	0.979971
1790	ERBB2	chr17	35133365	ITPR1	chr3	4863293	0.999742	0.952167
1791	ERBB2	chr17	35133365	CYP1B1	chr2	38207150	0.999742	0.947339
1792	ERBB2	chr17	35133365	EMP1	chr12	13260384	0.999742	0.945442
1793	ERBB2	chr17	35133365	B3GNT3	chr19	17783530	0.999742	0.945442
1794	ERBB2	chr17	35133365	FLJ22763	chr3	110351452	0.999742	0.945442
1795	ERBB2	chr17	35133365	SCCPDH	chr1	243255415	0.999742	0.945442
1796	ERBB2	chr17	35133365	UGT2B15	chr4	69693158	0.999742	0.945442
1797	ERBB2	chr17	35133365	PNLIPRP2	chr10	118394550	0.999742	0.945442
1798	ERBB2	chr17	35133365	CASC1	chr12	25158961	0.999742	0.952588
1799	ERBB2	chr17	35133365	CCT3	chr1	153100332	0.999742	0.945442
1800	ERBB2	chr17	35133365	CFL2	chr14	34252034	0.999742	0.945442
1801	ERBB2	chr17	35133365	AATK	chr17	76706202	0.999742	0.945442
1802	ERBB2	chr17	35133365	BEX1	chrX	102123820	0.999742	0.95263
1803	ERBB2	chr17	35133365	MMP1	chr11	102171126	0.999742	0.945442
1804	ERBB2	chr17	35133365	SLC40A1	chr2	190252150	0.999742	0.95263
1805	ERBB2	chr17	35133365	GPRC5B	chr16	19779299	0.999742	0.945442
1806	ERBB2	chr17	35133365	FGD4	chr12	32562380	0.999742	0.945442
1807	ERBB2	chr17	35133365	PI16	chr6	37037214	0.999742	0.945442
1808	ERBB2	chr17	35133365	C8orf71	chr8	58355731	0.999742	0.945442
1809	ERBB2	chr17	35133365	SUV420H1	chr11	67692772	0.999742	0.947339
1810	ERBB2	chr17	35133365	ECG2	chr5	147675563	0.999742	0.972798
1811	ERBB2	chr17	35133365	GPR109B	chr12	121711511	0.999742	0.945442
1812	ERBB2	chr17	35133365	LOC200383	chr2	84883950	0.999742	0.945442
1813	ERBB2	chr17	35133365	SGNE1	chr15	30764101	0.999742	0.945442
1814	ERBB2	chr17	35133365	C6orf170	chr6	121475920	0.999742	0.945442
1815	ERBB2	chr17	35133365	NKD2	chr5	1091729	0.999742	0.945442
1816	ERBB2	chr17	35133365	MDH2	chr7	75311990	0.999742	0.952167
1817	ERBB2	chr17	35133365	CAPN3	chr15	40489426	0.999742	0.945442
1818	ERBB2	chr17	35133365	MGC20410	chr11	64512245	0.999742	0.945442
1819	ERBB2	chr17	35133365	TMED6	chr16	67934773	0.999742	0.945442
1820	ERBB2	chr17	35133365	CCL13	chr17	29709587	0.999742	0.945442
1821	ERBB2	chr17	35133365	NEXN	chr1	78107060	0.999742	0.947339
1822	ERBB2	chr17	35133365	EZH2	chr7	148008728	0.999742	0.945442
1823	ERBB2	chr17	35133365	C10orf56	chr10	80812149	0.999742	0.945442
1824	ERBB2	chr17	35133365	HSMCR30	chr-1	-1	0.999742	0.952588
1825	ERBB2	chr17	35133365	MMP7	chr11	101899237	0.999742	0.952167
1826	ERBB2	chr17	35133365	CPNE4	chr3	132736323	0.999742	0.945442
1827	ERBB2	chr17	35133365	COL4A1	chr13	109602686	0.999742	0.951383
1828	ERBB2	chr17	35133365	STXBP6	chr14	24358131	0.999742	0.945442
1829	ERBB2	chr17	35133365	BMPR1B	chr4	96436584	0.999742	0.945442
1830	ERBB2	chr17	35133365	LAMA3	chr18	19733267	0.999742	0.945442
1831	ERBB2	chr17	35133365	SPP1	chr4	89261011	0.999742	0.945442
1832	ERBB2	chr17	35133365	XM_210146	chr14	81141558	0.999742	0.947339
1833	ERBB2	chr17	35133365	BICD1	chr12	32372560	0.999742	0.945442
1834	ERBB2	chr17	35133365	ANPEP	chr15	88145350	0.999742	0.945442
1835	ERBB2	chr17	35133365	GLOXD1	chr1	45462073	0.999742	0.945442
1836	ERBB2	chr17	35133365	TCEAL2	chrX	101188678	0.999742	0.945442
1837	ERBB2	chr17	35133365	PFAAP5	chr13	32008424	0.999742	0.945442
1838	ERBB2	chr17	35133365	C10orf45	chr10	14609242	0.999742	0.95263
1839	ERBB2	chr17	35133365	NXPH2	chr2	139262855	0.999742	0.952167
1840	ERBB2	chr17	35133365	TRIM31	chr6	30187404	0.999742	0.945442
1841	ERBB2	chr17	35133365	OGN	chr9	92245179	0.999742	0.945442
1842	ERBB2	chr17	35133365	C11orf9	chr11	61311573	0.999742	0.984193
1843	ERBB2	chr17	35133365	HOXA13	chr7	27010171	0.999742	0.945442
1844	ERBB2	chr17	35133365	FLJ20097	chr7	92582839	0.999742	0.945442
1845	ERBB2	chr17	35133365	MUC4	chr3	196994410	0.999742	0.945442
1846	ERBB2	chr17	35133365	MUC4	chr3	196967662	0.999742	0.945442
1847	ERBB2	chr17	35133365	S100A12	chr1	150160049	0.999742	0.945442
1848	ERBB2	chr17	35133365	SEMA3G	chr3	52442492	0.999742	0.945442
1849	ERBB2	chr17	35133365	HAS3	chr16	67704854	0.999742	0.945442
1850	ERBB2	chr17	35133365	ELAVL4	chr1	50379002	0.999742	0.945442
1851	ERBB2	chr17	35133365	SLC22A18AS	chr11	2866176	0.999742	0.945442
1852	ERBB2	chr17	35133365	BC019842	chr18	69740350	0.999742	0.945442
1853	ERBB2	chr17	35133365	KRAS	chr12	25269846	0.999742	0.945442
1854	ERBB2	chr17	35133365	CPNE8	chr12	37332939	0.999742	0.945442
1855	ERBB2	chr17	35133365	RSBN1L	chr7	76970263	0.999742	0.945442
1856	ERBB2	chr17	35133365	ISG20	chr15	86996405	0.999742	0.945442
1857	ERBB2	chr17	35133365	MYOC	chr1	168336681	0.999742	0.945442
1858	ERBB2	chr17	35133365	AK026761	chr2	213397725	0.999742	0.945442
1859	ERBB2	chr17	35133365	HOXC8	chr12	52691217	0.999742	0.945442
1860	ERBB2	chr17	35133365	ABCA12	chr2	215622870	0.999742	0.952167
1861	ERBB2	chr17	35133365	A2BP1	chr16	7701308	0.999742	0.945442
1862	ERBB2	chr17	35133365	KDR	chr4	55785929	0.999742	0.945442
1863	ERBB2	chr17	35133365	CAPNS2	chr16	54158948	0.999742	0.945442
1864	ERBB2	chr17	35133365	LOC441136	chr6	27464645	0.999742	0.945442
1865	ERBB2	chr17	35133365	KCNK5	chr6	39264772	0.999742	0.945442
1866	ERBB2	chr17	35133365	MAGEB1	chrX	30028763	0.999742	0.952167
1867	ERBB2	chr17	35133365	FAM3D	chr3	58597119	0.999742	0.945442
1868	ERBB2	chr17	35133365	NEBL	chr10	21110362	0.999742	0.974466
1869	ERBB2	chr17	35133365	KRT15	chr17	36928422	0.999742	0.945442
1870	ERBB2	chr17	35133365	IFNG	chr12	66835111	0.999742	0.945442
1871	ERBB2	chr17	35133365	ANG	chr14	20231956	0.999742	0.945442
1872	ERBB2	chr17	35133365	DAAM1	chr14	58802408	0.999742	0.945442
1873	ERBB2	chr17	35133365	RAFTLIN	chr3	16332878	0.999742	0.945442
1874	ERBB2	chr17	35133365	OLFM4	chr13	52522876	0.999742	0.945442
1875	ERBB2	chr17	35133365	COL7A1	chr3	48577337	0.999742	0.945442
1876	ERBB2	chr17	35133365	PSD3	chr8	18429601	0.999742	0.945442
1877	ERBB2	chr17	35133365	ZNF234	chr19	49353387	0.999742	0.952167
1878	ERBB2	chr17	35133365	NGFRAP1L1	chrX	101215072	0.999742	0.983288
1879	ERBB2	chr17	35133365	FDFT1	chr8	11733507	0.999742	0.95263
1880	ERBB2	chr17	35133365	PSD3	chr8	18433147	0.999742	0.945442
1881	ERBB2	chr17	35133365	RPL35	chr9	124699734	0.999742	0.945442
1882	ERBB2	chr17	35133365	LOC157860	chr8	37574313	0.999742	0.945442
1883	ERBB2	chr17	35133365	B4GALT5	chr20	47747543	0.999742	0.95263
1884	ERBB2	chr17	35133365	C9orf19	chr9	36153582	0.999742	0.952167
1885	ERBB2	chr17	35133365	PHLDA2	chr11	2906921	0.999742	0.952167
1886	ERBB2	chr17	35133365	EGR1	chr5	137832058	0.999742	0.945442
1887	ERBB2	chr17	35133365	PLEK	chr2	68527215	0.999742	0.945442
1888	ERBB2	chr17	35133365	TMC5	chr16	19349299	0.999742	0.945442
1889	ERBB2	chr17	35133365	TMC5	chr16	19398256	0.999742	0.945442
1890	ERBB2	chr17	35133365	CDA08	chr16	46121212	0.999742	0.945442
1891	ERBB2	chr17	35133365	FBN1	chr15	46495142	0.999742	0.950997
1892	ERBB2	chr17	35133365	LOC151878	chr3	65682690	0.999742	0.945442
1893	ERBB2	chr17	35133365	THBS4	chr5	79414659	0.999742	0.952167
1894	ERBB2	chr17	35133365	MT1H	chr16	55262398	0.999742	0.945442
1895	ERBB2	chr17	35133365	TIMP3	chr22	31579742	0.999742	0.945442
1896	ERBB2	chr17	35133365	BLNK	chr10	98021213	0.999742	0.95263
1897	ERBB2	chr17	35133365	PHACTR3	chr20	57855911	0.999742	0.952167
1898	ERBB2	chr17	35133365	C6orf143	chr6	54913883	0.999742	0.952167
1899	ERBB2	chr17	35133365	TLR8	chrX	12699817	0.999742	0.945442
1900	ERBB2	chr17	35133365	LRRC31	chr3	171040667	0.999742	0.945442
1901	ERBB2	chr17	35133365	LILRB3	chr19	59412603	0.999742	0.974466
1902	ERBB2	chr17	35133365	CPA3	chr3	150084239	0.999742	0.945442
1903	ERBB2	chr17	35133365	UBPH	chr16	23489699	0.999742	0.945442
1904	ERBB2	chr17	35133365	GTF2H3	chr12	122669290	0.999742	0.945442
1905	ERBB2	chr17	35133365	POF1B	chrX	84339077	0.999742	0.952588
1906	ERBB2	chr17	35133365	RSNL2	chr2	29294923	0.999742	0.945442
1907	ERBB2	chr17	35133365	CRISPLD2	chr16	83429676	0.999742	0.945442
1908	ERBB2	chr17	35133365	CHI3L1	chr1	199882002	0.999742	0.945442
1909	ERBB2	chr17	35133365	RHPN2	chr19	38161368	0.999742	0.976209
1910	ERBB2	chr17	35133365	FBP2	chr9	94400912	0.999742	0.945442
1911	ERBB2	chr17	35133365	FBP2	chr9	94400716	0.999742	0.945442
1912	ERBB2	chr17	35133365	EDIL3	chr5	83356698	0.999742	0.945442
1913	ERBB2	chr17	35133365	XRCC5	chr2	216868161	0.999742	0.964043
1914	ERBB2	chr17	35133365	BC039330	chr8	58439764	0.999742	0.945442
1915	ERBB2	chr17	35133365	DMBT1	chr10	124392991	0.999742	0.945442
1916	ERBB2	chr17	35133365	SCAMP5	chr15	73100480	0.999742	0.945442
1917	ERBB2	chr17	35133365	THBD	chr20	22975169	0.999742	0.945442
1918	ERBB2	chr17	35133365	CD24	chr5	78957218	0.999742	0.945442
1919	ERBB2	chr17	35133365	TMEM71	chr8	133791991	0.999742	0.945442
1920	ERBB2	chr17	35133365	USH1C	chr11	17472046	0.999742	0.945442
1921	ERBB2	chr17	35133365	BC039393	chr13	73126442	0.999742	0.945442
1922	ERBB2	chr17	35133365	LOC152573	chr4	42244380	0.999742	0.945442
1923	ERBB2	chr17	35133365	PDGFRL	chr8	17535892	0.999742	0.952167
1924	ERBB2	chr17	35133365	AGTR2	chrX	115117526	0.999742	0.945442
1925	ERBB2	chr17	35133365	BRDT	chr1	92158221	0.999742	0.998191
1926	ERBB2	chr17	35133365	FLJ35880	chr3	131686017	0.999742	0.945442
1927	ERBB2	chr17	35133365	MXD1	chr2	70074162	0.999742	0.952588
1928	ERBB2	chr17	35133365	CLEC10A	chr17	6920051	0.999742	0.945442
1929	ERBB2	chr17	35133365	CLDN3	chr7	72628587	0.999742	0.949998
1930	ERBB2	chr17	35133365	CEACAM1	chr19	47703443	0.999742	0.945442
1931	ERBB2	chr17	35133365	ADAMTS5	chr21	27215714	0.999742	0.945442
1932	ERBB2	chr17	35133365	TMC4	chr19	59355767	0.999742	0.95263
1933	ERBB2	chr17	35133365	AK024927	chr6	54917197	0.999742	0.945442
1934	ERBB2	chr17	35133365	ESRRG	chr1	213065670	0.999742	0.945442
1935	ERBB2	chr17	35133365	LDB2	chr4	16552451	0.999742	0.980805
1936	ERBB2	chr17	35133365	ASB17	chr1	76099846	0.999742	0.952167
1937	ERBB2	chr17	35133365	MYOT	chr5	137250526	0.999742	0.952588
1938	ERBB2	chr17	35133365	SORBS1	chr10	97142413	0.999742	0.945442
1939	ERBB2	chr17	35133365	MYOM2	chr8	2080536	0.999742	0.945442
1940	ERBB2	chr17	35133365	NOPE	chr15	63461087	0.999742	0.945442
1941	ERBB2	chr17	35133365	SSBP2	chr5	80978463	0.999742	0.945442
1942	ERBB2	chr17	35133365	TWIST1	chr7	18930127	0.999742	0.945442
1943	ERBB2	chr17	35133365	KALRN	chr3	125349965	0.999742	0.945442
1944	ERBB2	chr17	35133365	LOC401093	chr3	153466446	0.999742	0.952588
1945	ERBB2	chr17	35133365	FNDC1	chr6	159657585	0.999742	0.954491
1946	ERBB2	chr17	35133365	CTHRC1	chr8	104463914	0.999742	0.945442
1947	ERBB2	chr17	35133365	KRTCAP3	chr2	27577965	0.999742	0.952588
1948	ERBB2	chr17	35133365	FAM77D	chr8	64066044	0.999742	0.945442
1949	ERBB2	chr17	35133365	SULT1E1	chr4	70895927	0.999742	0.983288
1950	ERBB2	chr17	35133365	GPR124	chr8	37819828	0.999742	0.945442
1951	ERBB2	chr17	35133365	GPR145	chr6	100510578	0.999742	0.945442
1952	ERBB2	chr17	35133365	DMD	chrX	30898424	0.999742	0.945442
1953	ERBB2	chr17	35133365	MGC17624	chr16	84298932	0.999742	0.945442
1954	ERBB2	chr17	35133365	SLC1A1	chr9	4481856	0.999742	0.945442
1955	ERBB2	chr17	35133365	CASP5	chr11	104377982	0.999742	0.95263
1956	ERBB2	chr17	35133365	RGS2	chr1	189509887	0.999742	0.986334
1957	ERBB2	chr17	35133365	VPS13D	chr1	12504485	0.999742	0.945442
1958	ERBB2	chr17	35133365	CGN	chr1	148322861	0.999742	0.945442
1959	ERBB2	chr17	35133365	INHBA	chr7	41502707	0.999742	0.952588
1960	ERBB2	chr17	35133365	ITM2A	chrX	78424274	0.999742	0.945442
1961	ERBB2	chr17	35133365	FLJ43276	chr15	82924052	0.999742	0.945442
1962	ERBB2	chr17	35133365	TNFSF8	chr9	114743990	0.999742	0.945442
1963	ERBB2	chr17	35133365	FAM80A	chr1	42549549	0.999742	0.975432
1964	ERBB2	chr17	35133365	SGK2	chr20	41647283	0.999742	0.945442
1965	ERBB2	chr17	35133365	ID4	chr6	19947583	0.999742	0.945442
1966	ERBB2	chr17	35133365	MGC33486	chr11	65819930	0.999742	0.945442
1967	ERBB2	chr17	35133365	GTF2A1	chr14	80728710	0.999742	0.945442
1968	ERBB2	chr17	35133365	TRIM34	chr11	5612597	0.999742	0.945442
1969	ERBB2	chr17	35133365	KIAA1576	chr16	76569869	0.999742	0.979971
1970	ERBB2	chr17	35133365	GBP4	chr1	89362992	0.999742	0.945442
1971	ERBB2	chr17	35133365	CALB2	chr16	69981515	0.999742	0.945442
1972	ERBB2	chr17	35133365	CA9	chr9	35670995	0.999742	0.945442
1973	ERBB2	chr17	35133365	KCNN4	chr19	48964964	0.999742	0.945442
1974	ERBB2	chr17	35133365	HOXC10	chr12	52669626	0.999742	0.945442
1975	ERBB2	chr17	35133365	UNG2	chr5	54564052	0.999742	0.985948
1976	ERBB2	chr17	35133365	AL109791	chr21	28249816	0.999742	0.945442
1977	ERBB2	chr17	35133365	FGFR1OP	chr6	167406318	0.999742	0.945442
1978	ERBB2	chr17	35133365	BC040644	chr6	100700661	0.999742	0.945442
1979	ERBB2	chr17	35133365	USP36	chr17	74306638	0.999742	0.945442
1980	ERBB2	chr17	35133365	UTY	chrY	14029710	0.999742	0.945442
1981	ERBB2	chr17	35133365	TSPAN13	chr7	16597018	0.999742	0.945442
1982	ERBB2	chr17	35133365	NAT2	chr8	18302684	0.999742	0.95263
1983	ERBB2	chr17	35133365	LOC399978	chr11	130221992	0.999742	0.945442
1984	ERBB2	chr17	35133365	NFATC2	chr20	49472251	0.999742	0.95263
1985	ERBB2	chr17	35133365	CLIC4	chr-1	-1	0.999742	0.945442
1986	ERBB2	chr17	35133365	GPRC5A	chr12	12961935	0.999742	0.945442
1987	ERBB2	chr17	35133365	FAM46C	chr1	117878899	0.999742	0.945442
1988	ERBB2	chr17	35133365	SELL	chr1	166404178	0.999742	0.945442
1989	ERBB2	chr17	35133365	SLC37A1	chr21	42852168	0.999742	0.953303
1990	ERBB2	chr17	35133365	HIBCH	chr2	190942478	0.999742	0.952167
1991	ERBB2	chr17	35133365	SPIN	chr9	88295402	0.999742	0.979971
1992	ERBB2	chr17	35133365	MYO5C	chr15	50272027	0.999742	0.950997
1993	ERBB2	chr17	35133365	COL10A1	chr6	116547835	0.999742	0.952167
1994	ERBB2	chr17	35133365	NDRG4	chr16	57104140	0.999742	0.956523
1995	ERBB2	chr17	35133365	LOC280665	chr-1	-1	0.999742	0.945442
1996	ERBB2	chr17	35133365	IL6	chr7	22542425	0.999742	0.95263
1997	ERBB2	chr17	35133365	SDC2	chr8	97691648	0.999742	0.945442
1998	ERBB2	chr17	35133365	KCNH2	chr7	150079778	0.999742	0.945442
[truncated: 2 more rows]

## Sheet: S3
Single Dataset: ERBB2 – potential targets – negative correlation
	g1	g1.chrom	g1.pos	g2	g2.chrom	g2.pos	fdr	fdr (condition iii)
1	ERBB2	chr17	35133365	PI3	chr20	43237937	0.221744	0.960935
2	ERBB2	chr17	35133365	INSL4	chr9	5221611	0.221744	0.951947
3	ERBB2	chr17	35133365	SESN3	chr11	94564310	0.221744	0.965425
4	ERBB2	chr17	35133365	AK092435	chr1	158317180	0.221744	0.95706
5	ERBB2	chr17	35133365	STK33	chr11	8370124	0.221744	0.951947
6	ERBB2	chr17	35133365	LOC253264	chr10	76791196	0.221744	0.960552
7	ERBB2	chr17	35133365	FLJ30046	chr13	77235294	0.221744	0.951947
8	ERBB2	chr17	35133365	PNMA5	chrX	151828398	0.221744	0.985231
9	ERBB2	chr17	35133365	FLJ11235	chr5	111784249	0.221744	0.977942
10	ERBB2	chr17	35133365	BEX2	chrX	102370575	0.221744	0.951947
11	ERBB2	chr17	35133365	SPOCK2	chr10	73517911	0.221744	0.951947
12	ERBB2	chr17	35133365	CARD15	chr16	49324085	0.221744	0.963411
13	ERBB2	chr17	35133365	LOC285513	chr4	90519722	0.221744	0.951947
14	ERBB2	chr17	35133365	CLDN11	chr3	171623669	0.221744	0.951947
15	ERBB2	chr17	35133365	ECHDC3	chr10	11837516	0.221744	0.951947
16	ERBB2	chr17	35133365	ARTS-1	chr5	96141885	0.221744	0.951947
17	ERBB2	chr17	35133365	AF075035	chr8	145894944	0.221744	0.951947
18	ERBB2	chr17	35133365	C9orf46	chr9	5719263	0.226466	0.951947
19	ERBB2	chr17	35133365	RECQL5	chr17	71149007	0.254613	0.951947
20	ERBB2	chr17	35133365	C3AR1	chr12	8103560	0.254922	0.951947
21	ERBB2	chr17	35133365	KRT13	chr17	36915315	0.254922	0.963562
22	ERBB2	chr17	35133365	KMO	chr1	238083922	0.254922	0.951947
23	ERBB2	chr17	35133365	GBP5	chr1	89438461	0.268436	0.951947
24	ERBB2	chr17	35133365	SIGLECP3	chr19	56368276	0.268436	0.951947
25	ERBB2	chr17	35133365	DSC2	chr18	26901824	0.268436	0.951947
26	ERBB2	chr17	35133365	AK090862	chr13	20173671	0.271113	0.951947
27	ERBB2	chr17	35133365	LOC284080	chr17	45482798	0.271113	0.951947
28	ERBB2	chr17	35133365	SYNPR	chr3	63577392	0.293401	0.960935
29	ERBB2	chr17	35133365	ROR2	chr9	91566363	0.293401	0.951947
30	ERBB2	chr17	35133365	KLK12	chr19	56229048	0.293401	0.951947
31	ERBB2	chr17	35133365	FCRL2	chr1	154529546	0.293401	0.951947
32	ERBB2	chr17	35133365	CCL21	chr9	34699203	0.293401	0.951947
33	ERBB2	chr17	35133365	WARS	chr14	99889777	0.305097	0.951947
34	ERBB2	chr17	35133365	FLJ12684	chr4	53450682	0.323453	0.951947
35	ERBB2	chr17	35133365	TCEAL7	chrX	102392675	0.323453	0.951947
36	ERBB2	chr17	35133365	PLA2G7	chr6	46787224	0.323453	0.951947
37	ERBB2	chr17	35133365	MED28	chr1	202310632	0.323946	0.951947
38	ERBB2	chr17	35133365	APBB1IP	chr10	26829961	0.329669	0.951947
39	ERBB2	chr17	35133365	P2RY14	chr3	152412744	0.329669	0.982865
40	ERBB2	chr17	35133365	SLC16A9	chr10	61080808	0.339389	0.951947
41	ERBB2	chr17	35133365	SOSTDC1	chr7	16274895	0.339389	0.970962
42	ERBB2	chr17	35133365	IL17D	chr13	20194709	0.339389	0.951947
43	ERBB2	chr17	35133365	FLJ32252	chr16	1054165	0.339389	0.951947
44	ERBB2	chr17	35133365	VSIG4	chrX	65036500	0.349334	0.951947
45	ERBB2	chr17	35133365	ADAMDEC1	chr8	24317478	0.349334	0.951947
46	ERBB2	chr17	35133365	S100A8	chr1	150175726	0.351893	0.960935
47	ERBB2	chr17	35133365	GPR143	chrX	9526350	0.351893	0.951947
48	ERBB2	chr17	35133365	CD163	chr12	7515199	0.351893	0.951947
49	ERBB2	chr17	35133365	ABCA6	chr17	64590638	0.353622	0.989457
50	ERBB2	chr17	35133365	LOC339809	chr2	202887095	0.356774	0.951947
51	ERBB2	chr17	35133365	TCFL5	chr20	60943254	0.36532	0.951947
52	ERBB2	chr17	35133365	CHRDL2	chr11	74085191	0.370972	0.963562
53	ERBB2	chr17	35133365	HOP	chr4	57355237	0.370972	0.951947
54	ERBB2	chr17	35133365	CLU	chr8	27523913	0.370972	0.969947
55	ERBB2	chr17	35133365	ZNF573	chr19	42922845	0.370972	0.951947
56	ERBB2	chr17	35133365	CHL1	chr3	424995	0.370972	0.951947
57	ERBB2	chr17	35133365	ZNF559	chr19	9315333	0.383737	0.963562
58	ERBB2	chr17	35133365	RBP7	chr1	10010264	0.390501	0.951947
59	ERBB2	chr17	35133365	NPDC1	chr9	137210826	0.390501	0.951947
60	ERBB2	chr17	35133365	SOD3	chr4	24478655	0.390501	0.951947
61	ERBB2	chr17	35133365	PNLDC1	chr6	160212007	0.395755	0.973281
62	ERBB2	chr17	35133365	MGAT4A	chr2	98801310	0.398845	0.951947
63	ERBB2	chr17	35133365	CCND2	chr12	4284611	0.398845	0.951947
64	ERBB2	chr17	35133365	VPREB3	chr22	22419832	0.400575	0.951947
65	ERBB2	chr17	35133365	KIAA1913	chr6	130804553	0.400575	0.951947
66	ERBB2	chr17	35133365	RHCG	chr15	87822090	0.416864	0.951947
67	ERBB2	chr17	35133365	ZNF350	chr19	57160168	0.416864	0.951947
68	ERBB2	chr17	35133365	MMP3	chr11	102212035	0.416864	0.951947
69	ERBB2	chr17	35133365	BC035780	chr19	23903326	0.416864	0.985231
70	ERBB2	chr17	35133365	GREM1	chr15	30812425	0.416864	0.960935
71	ERBB2	chr17	35133365	IRX4	chr5	1931294	0.416864	0.951947
72	ERBB2	chr17	35133365	CTLA4	chr2	204563946	0.416864	0.951947
73	ERBB2	chr17	35133365	MUC2	chr11	1085129	0.436671	0.951947
74	ERBB2	chr17	35133365	FLJ13841	chr17	78381394	0.448024	0.951947
75	ERBB2	chr17	35133365	AK056784	chr10	105504630	0.462674	0.972693
76	ERBB2	chr17	35133365	SMOC1	chr14	69566957	0.462674	0.951947
77	ERBB2	chr17	35133365	FGFBP1	chr4	15613535	0.462674	0.960935
78	ERBB2	chr17	35133365	DAPP1	chr4	101146861	0.462674	0.951947
79	ERBB2	chr17	35133365	AGPAT4	chr6	161623479	0.462674	0.951947
80	ERBB2	chr17	35133365	FLJ23097	chr8	142432747	0.462674	0.951947
81	ERBB2	chr17	35133365	SERPINB3	chr18	59479282	0.462674	0.951947
82	ERBB2	chr17	35133365	RDM1	chr17	31273733	0.462674	0.951947
83	ERBB2	chr17	35133365	COL4A4	chr2	227695518	0.462674	0.951947
84	ERBB2	chr17	35133365	C1orf110	chr1	159556363	0.462674	0.951947
85	ERBB2	chr17	35133365	PKP1	chr1	198030890	0.462674	0.960935
86	ERBB2	chr17	35133365	CUGBP2	chr10	11415703	0.462674	0.951947
87	ERBB2	chr17	35133365	CYorf15B	chrY	20153938	0.462674	0.951947
88	ERBB2	chr17	35133365	AF088064	chr5	172330987	0.462674	0.951947
89	ERBB2	chr17	35133365	C6orf148	chr6	74008562	0.462674	0.951947
90	ERBB2	chr17	35133365	PCSK5	chr9	76034146	0.462674	0.951947
91	ERBB2	chr17	35133365	CCL3	chr17	31441482	0.462674	0.951947
92	ERBB2	chr17	35133365	CCK	chr3	42274649	0.462674	0.951947
93	ERBB2	chr17	35133365	IGFBP2	chr2	217352097	0.462674	0.951947
94	ERBB2	chr17	35133365	LOC284215	chr18	4285185	0.462674	0.951947
95	ERBB2	chr17	35133365	APCDD1	chr18	10458558	0.462674	0.960935
96	ERBB2	chr17	35133365	SPINK4	chr9	33238449	0.462674	0.951947
97	ERBB2	chr17	35133365	SLMAP	chr3	57862028	0.462674	0.951947
98	ERBB2	chr17	35133365	ARHGEF4	chr2	131638313	0.462674	0.951947
99	ERBB2	chr17	35133365	EDG7	chr1	84990478	0.462674	0.951947
100	ERBB2	chr17	35133365	IGSF6	chr16	21560350	0.462674	0.985231
101	ERBB2	chr17	35133365	RAB39B	chrX	154053795	0.462674	0.951947
102	ERBB2	chr17	35133365	ITLN1	chr1	157659443	0.462674	0.951947
103	ERBB2	chr17	35133365	FLJ21511	chr4	48873791	0.462674	0.977942
104	ERBB2	chr17	35133365	AYTL1	chr16	54116921	0.462674	0.951947
105	ERBB2	chr17	35133365	LY6D	chr8	143863471	0.462674	0.951947
106	ERBB2	chr17	35133365	FZD1	chr7	90540859	0.462674	0.951947
107	ERBB2	chr17	35133365	MTBP	chr8	121600159	0.462674	0.951947
108	ERBB2	chr17	35133365	TM4SF4	chr3	150703164	0.462674	0.951947
109	ERBB2	chr17	35133365	PLAG1	chr8	57236640	0.462674	0.951947
110	ERBB2	chr17	35133365	COL8A2	chr1	36230679	0.462674	0.951947
111	ERBB2	chr17	35133365	CABYR	chr18	19993964	0.462674	0.951947
112	ERBB2	chr17	35133365	HES6	chr2	238929798	0.462674	0.951947
113	ERBB2	chr17	35133365	KIAA1324L	chr7	86186100	0.462674	0.951947
114	ERBB2	chr17	35133365	PIK3CD	chr1	9722935	0.462674	0.951947
115	ERBB2	chr17	35133365	CNTNAP2	chr7	147555475	0.462674	0.951947
116	ERBB2	chr17	35133365	DLL1	chr6	170509439	0.462674	0.951947
117	ERBB2	chr17	35133365	SI	chr3	166191850	0.462674	0.951947
118	ERBB2	chr17	35133365	CCL18	chr17	31422802	0.462674	0.960935
119	ERBB2	chr17	35133365	TPD52L1	chr6	125625679	0.462674	0.951947
120	ERBB2	chr17	35133365	SELE	chr1	166423860	0.462674	0.960935
121	ERBB2	chr17	35133365	TBC1D5	chr3	17212459	0.462674	0.951947
122	ERBB2	chr17	35133365	TGM1	chr14	23794049	0.462674	0.951947
123	ERBB2	chr17	35133365	NALP2	chr19	60186630	0.462674	0.977942
124	ERBB2	chr17	35133365	SGCA	chr17	45600834	0.462674	0.951947
125	ERBB2	chr17	35133365	DCBLD2	chr3	99999581	0.462674	0.951947
126	ERBB2	chr17	35133365	ZD52F10	chr19	40680078	0.462674	0.951947
127	ERBB2	chr17	35133365	AK096857	chr7	39424306	0.462674	0.951947
128	ERBB2	chr17	35133365	FLJ37936	chr4	166081997	0.462674	0.951947
129	ERBB2	chr17	35133365	FLRT3	chr20	14254181	0.464758	0.951947
130	ERBB2	chr17	35133365	LIN7C	chr11	27475504	0.466589	0.951947
131	ERBB2	chr17	35133365	GAL	chr11	68215088	0.466589	0.973281
132	ERBB2	chr17	35133365	LOC283904	chr16	85079016	0.466589	0.988883
133	ERBB2	chr17	35133365	MGC35295	chr11	60300030	0.467291	0.951947
134	ERBB2	chr17	35133365	NOV	chr8	120504442	0.468289	0.960935
135	ERBB2	chr17	35133365	KRT5	chr12	51200451	0.477542	0.951947
136	ERBB2	chr17	35133365	NCKAP1L	chr12	53211798	0.477542	0.951947
137	ERBB2	chr17	35133365	CRNN	chr1	149195015	0.477542	0.977942
138	ERBB2	chr17	35133365	ACOX2	chr3	58483301	0.479485	0.951947
139	ERBB2	chr17	35133365	TRPM6	chr9	74568764	0.479485	0.951947
140	ERBB2	chr17	35133365	PANK3	chr5	167925675	0.479485	0.951947
141	ERBB2	chr17	35133365	ARL3	chr10	104426450	0.479485	0.951947
142	ERBB2	chr17	35133365	MAPK10	chr4	87342610	0.479485	0.951947
143	ERBB2	chr17	35133365	TMOD3	chr15	49988266	0.479485	0.951947
144	ERBB2	chr17	35133365	TFIP11	chr22	25212291	0.479485	0.951947
145	ERBB2	chr17	35133365	TFIP11	chr22	25212476	0.479485	0.951947
146	ERBB2	chr17	35133365	DNALI1	chr1	37696809	0.479485	0.951947
147	ERBB2	chr17	35133365	ICOS	chr2	204651629	0.479485	0.951947
148	ERBB2	chr17	35133365	IMMP2L	chr7	109897582	0.479485	0.951947
149	ERBB2	chr17	35133365	SPRR3	chr1	149788666	0.479485	0.963562
150	ERBB2	chr17	35133365	DSC3	chr18	26826335	0.479485	0.951947
151	ERBB2	chr17	35133365	ZFP42	chr4	189301115	0.482135	0.963562
152	ERBB2	chr17	35133365	AK055803	chr10	4121005	0.487178	0.951947
153	ERBB2	chr17	35133365	TRPV3	chr17	3364656	0.487178	0.977942
154	ERBB2	chr17	35133365	RAB7B	chr1	202636393	0.49009	0.951947
155	ERBB2	chr17	35133365	CAMKK1	chr17	3710791	0.494476	0.963562
156	ERBB2	chr17	35133365	RGS5	chr1	159848645	0.495339	0.960935
157	ERBB2	chr17	35133365	TSPAN15	chr10	70928046	0.495339	0.951947
158	ERBB2	chr17	35133365	RASSF6	chr4	74802450	0.495339	0.951947
159	ERBB2	chr17	35133365	SYCP3	chr12	100634097	0.495339	0.951947
160	ERBB2	chr17	35133365	KRT24	chr17	36108021	0.495339	0.982865
161	ERBB2	chr17	35133365	TMPRSS11B	chr4	68922398	0.495339	0.951947
162	ERBB2	chr17	35133365	GUCY2C	chr12	14665347	0.495339	0.951947
163	ERBB2	chr17	35133365	LOC285513	chr4	90522813	0.495339	0.951947
164	ERBB2	chr17	35133365	CAPN9	chr1	227244120	0.495339	0.951947
165	ERBB2	chr17	35133365	TEB1	chr13	35640990	0.495339	0.963411
166	ERBB2	chr17	35133365	AKAP9	chr7	91381296	0.495339	0.951947
167	ERBB2	chr17	35133365	FAM20A	chr17	64047621	0.495339	0.951947
168	ERBB2	chr17	35133365	GPR41	chr19	40554872	0.495339	0.951947
169	ERBB2	chr17	35133365	NPTXR	chr22	37539540	0.495339	0.951947
170	ERBB2	chr17	35133365	MSRA	chr8	10102758	0.495339	0.951947
171	ERBB2	chr17	35133365	NFATC1	chr18	75389035	0.495339	0.951947
172	ERBB2	chr17	35133365	INDO	chr8	39894791	0.495339	0.951947
173	ERBB2	chr17	35133365	AIM2	chr1	155845428	0.495339	0.951947
174	ERBB2	chr17	35133365	CD53	chr1	111153842	0.495339	0.960935
175	ERBB2	chr17	35133365	PENK	chr8	57520933	0.495339	0.951947
176	ERBB2	chr17	35133365	BC035252	chr3	86628089	0.495339	0.951947
177	ERBB2	chr17	35133365	PLCL2	chr3	17031308	0.495339	0.951947
178	ERBB2	chr17	35133365	C8orf47	chr8	99174711	0.495339	0.951947
179	ERBB2	chr17	35133365	LEFTY1	chr1	222380788	0.495339	0.951947
180	ERBB2	chr17	35133365	PEX1	chr7	91775858	0.495339	0.951947
181	ERBB2	chr17	35133365	GIMAP4	chr7	149707317	0.495339	0.951947
182	ERBB2	chr17	35133365	S100A7	chr1	150243457	0.495339	0.970858
183	ERBB2	chr17	35133365	ZNF594	chr17	5023807	0.495339	0.973281
184	ERBB2	chr17	35133365	KHDRBS2	chr6	62669130	0.495339	0.951947
185	ERBB2	chr17	35133365	ANKRD35	chr1	143057487	0.495339	0.960935
186	ERBB2	chr17	35133365	FAM3B	chr21	41650951	0.495339	0.951947
187	ERBB2	chr17	35133365	KLF8	chrX	56175001	0.495339	0.951947
188	ERBB2	chr17	35133365	GLS	chr2	191655564	0.495339	0.951947
189	ERBB2	chr17	35133365	CD80	chr3	120746307	0.495339	0.963562
190	ERBB2	chr17	35133365	PLXDC1	chr17	34477564	0.495339	0.951947
191	ERBB2	chr17	35133365	WISP3	chr6	112497431	0.495339	0.951947
192	ERBB2	chr17	35133365	KLK14	chr19	56273044	0.495339	0.951947
193	ERBB2	chr17	35133365	DEFB1	chr8	6715599	0.495339	0.970858
194	ERBB2	chr17	35133365	SLC18A1	chr8	20047358	0.495339	0.988947
195	ERBB2	chr17	35133365	APOC1	chr19	50114273	0.495339	0.951947
196	ERBB2	chr17	35133365	BBOX1	chr11	27033640	0.495339	0.951947
197	ERBB2	chr17	35133365	TUBB6	chr18	12300964	0.495339	0.955624
198	ERBB2	chr17	35133365	LOC400713	chr19	57569699	0.495339	0.951947
199	ERBB2	chr17	35133365	AK056396	chr-1	-1	0.495339	0.951947
200	ERBB2	chr17	35133365	PRO0386	chrX	16903469	0.495339	0.951947
201	ERBB2	chr17	35133365	CHRM4	chr11	46363614	0.495339	0.972494
202	ERBB2	chr17	35133365	MS4A6A	chr11	59703882	0.495339	0.951947
203	ERBB2	chr17	35133365	BRWD3	chrX	79743053	0.495339	0.951947
204	ERBB2	chr17	35133365	RNF125	chr6	42202189	0.495339	0.972925
205	ERBB2	chr17	35133365	NGFRAP1	chrX	102438958	0.495339	0.951947
206	ERBB2	chr17	35133365	C10orf48	chr10	28002662	0.495339	0.951947
207	ERBB2	chr17	35133365	TCP11L2	chr12	105207303	0.495848	0.951947
208	ERBB2	chr17	35133365	TGM5	chr15	41314342	0.498309	0.951947
209	ERBB2	chr17	35133365	TRIO	chr5	14483057	0.498309	0.973281
210	ERBB2	chr17	35133365	TMEM27	chrX	15436796	0.498997	0.951947
211	ERBB2	chr17	35133365	CCL4	chr17	31455428	0.513418	0.951947
212	ERBB2	chr17	35133365	0	chr7	89617550	0.513601	0.951947
213	ERBB2	chr17	35133365	DACT2	chr6	168526558	0.513601	0.951947
214	ERBB2	chr17	35133365	TSPYL5	chr8	98355999	0.513601	0.977942
215	ERBB2	chr17	35133365	NR2F1	chr5	92955263	0.513601	0.951947
216	ERBB2	chr17	35133365	TPSG1	chr16	1211930	0.513601	0.951947
217	ERBB2	chr17	35133365	PHLDB2	chr3	113177676	0.513601	0.951947
218	ERBB2	chr17	35133365	ALDOB	chr9	101277585	0.513601	0.951947
219	ERBB2	chr17	35133365	BC041442	chr3	181622719	0.513601	0.951947
220	ERBB2	chr17	35133365	BTBD14A	chr9	136129192	0.513601	0.951947
221	ERBB2	chr17	35133365	SLC35C1	chr11	45784402	0.513601	0.951947
222	ERBB2	chr17	35133365	ACTG2	chr2	74058362	0.513601	0.951947
223	ERBB2	chr17	35133365	AK093573	chr15	76222336	0.513601	0.951947
224	ERBB2	chr17	35133365	OACT2	chr2	8949389	0.513601	0.951947
225	ERBB2	chr17	35133365	TRPC1	chr3	144009024	0.513601	0.951947
226	ERBB2	chr17	35133365	TMPRSS5	chr11	113069004	0.513601	0.951947
227	ERBB2	chr17	35133365	CXorf20	chrX	17941666	0.513601	0.966705
228	ERBB2	chr17	35133365	PTHR2	chr2	209183923	0.513601	0.973281
229	ERBB2	chr17	35133365	NALP5	chr19	61264890	0.513601	0.951947
230	ERBB2	chr17	35133365	C20orf39	chr20	24472091	0.513601	0.951947
231	ERBB2	chr17	35133365	CSTA	chr3	123526798	0.513601	0.951947
232	ERBB2	chr17	35133365	ELTD1	chr1	79069267	0.513601	0.951947
233	ERBB2	chr17	35133365	CHGA	chr14	92471282	0.513601	0.951947
234	ERBB2	chr17	35133365	CD300C	chr17	70053508	0.513601	0.963562
235	ERBB2	chr17	35133365	CXCR6	chr3	45964403	0.513601	0.951947
236	ERBB2	chr17	35133365	ALOX15	chr17	4481954	0.513601	0.964493
237	ERBB2	chr17	35133365	TMEM40	chr3	12753084	0.513601	0.973281
238	ERBB2	chr17	35133365	SCNN1B	chr16	23271815	0.513601	0.951947
239	ERBB2	chr17	35133365	PSCA	chr8	143760630	0.513601	0.951947
240	ERBB2	chr17	35133365	LTB	chr6	31656494	0.513601	0.968536
241	ERBB2	chr17	35133365	CLCA4	chr1	86755706	0.513601	0.951947
242	ERBB2	chr17	35133365	LEPREL1	chr3	191172393	0.513601	0.951947
243	ERBB2	chr17	35133365	MAGEA1	chrX	151966880	0.517707	0.951947
244	ERBB2	chr17	35133365	MSMB	chr10	51226802	0.517707	0.951947
245	ERBB2	chr17	35133365	LTF	chr3	46461869	0.517707	0.951947
246	ERBB2	chr17	35133365	DKFZp686A1627	chr13	18518755	0.517707	0.951947
247	ERBB2	chr17	35133365	LRFN5	chr14	41443236	0.517707	0.951947
248	ERBB2	chr17	35133365	CGNL1	chr15	55628569	0.517707	0.951947
249	ERBB2	chr17	35133365	LOC440966	chr3	75861994	0.517707	0.951947
250	ERBB2	chr17	35133365	PSORS1C2	chr6	31213592	0.517707	0.951947
251	ERBB2	chr17	35133365	DKFZP564O0523	chr7	91808849	0.517707	0.951947
252	ERBB2	chr17	35133365	LOC153277	chr5	126231414	0.521979	0.951947
253	ERBB2	chr17	35133365	KIF26A	chr14	103716864	0.521979	0.972693
254	ERBB2	chr17	35133365	LOC284033	chr17	11407947	0.521979	0.951947
255	ERBB2	chr17	35133365	C4orf7	chr4	71280607	0.521979	0.951947
256	ERBB2	chr17	35133365	FGF18	chr5	170816667	0.521979	0.951947
257	ERBB2	chr17	35133365	FER1L4	chr20	33609998	0.521979	0.951947
258	ERBB2	chr17	35133365	LIPF	chr10	90423370	0.521979	0.951947
259	ERBB2	chr17	35133365	FAT4	chr4	126771220	0.521979	0.951947
260	ERBB2	chr17	35133365	DKFZp781N1041	chr10	118578383	0.521979	0.951947
261	ERBB2	chr17	35133365	SLC15A1	chr13	98134402	0.521979	0.951947
262	ERBB2	chr17	35133365	GNAI1	chr7	79491641	0.521979	0.951947
263	ERBB2	chr17	35133365	POMC	chr2	25299199	0.524769	0.951947
264	ERBB2	chr17	35133365	LOC88523	chr13	31904988	0.524769	0.951947
265	ERBB2	chr17	35133365	MYRIP	chr3	40274876	0.524769	0.951947
266	ERBB2	chr17	35133365	MGC4172	chr17	32029499	0.524769	0.951947
267	ERBB2	chr17	35133365	DMXL1	chr5	118612398	0.527067	0.963411
268	ERBB2	chr17	35133365	LOC91801	chr11	106880734	0.527067	0.951947
269	ERBB2	chr17	35133365	WDFY4	chr10	49854853	0.530844	0.951947
270	ERBB2	chr17	35133365	ZNF334	chr20	44563836	0.530844	0.951947
271	ERBB2	chr17	35133365	RSPO3	chr6	127518217	0.530844	0.977942
272	ERBB2	chr17	35133365	CPVL	chr7	28885167	0.530844	0.985231
273	ERBB2	chr17	35133365	DPCR1	chr6	31029190	0.530844	0.956729
274	ERBB2	chr17	35133365	PSPHL	chr7	55615293	0.530844	0.951947
275	ERBB2	chr17	35133365	SCEL	chr13	77114875	0.530844	0.963772
276	ERBB2	chr17	35133365	CXCL14	chr5	134934432	0.532868	0.977942
277	ERBB2	chr17	35133365	KLF12	chr13	73158954	0.533101	0.951947
278	ERBB2	chr17	35133365	SIM2	chr21	37037606	0.542391	0.951947
279	ERBB2	chr17	35133365	FOLR1	chr11	71580888	0.543577	0.951947
280	ERBB2	chr17	35133365	EREG	chr4	75618750	0.543577	0.951947
281	ERBB2	chr17	35133365	AIM1L	chr1	26332600	0.54598	0.951947
282	ERBB2	chr17	35133365	NMNAT2	chr1	179952323	0.546438	0.951947
283	ERBB2	chr17	35133365	CCR5	chr3	46392531	0.546438	0.951947
284	ERBB2	chr17	35133365	NCF2	chr1	180256399	0.546438	0.951947
285	ERBB2	chr17	35133365	SMAD9	chr13	36337783	0.546438	0.951947
286	ERBB2	chr17	35133365	TRAF3IP3	chr1	206343941	0.546438	0.951947
287	ERBB2	chr17	35133365	SCGB3A1	chr5	179949797	0.546438	0.951947
288	ERBB2	chr17	35133365	FY	chr1	155989067	0.546438	0.951947
289	ERBB2	chr17	35133365	U17634	chr21	37766158	0.546438	0.951947
290	ERBB2	chr17	35133365	TUSC3	chr8	15575656	0.546438	0.951947
291	ERBB2	chr17	35133365	GSTT1	chr22	22706281	0.546438	0.951947
292	ERBB2	chr17	35133365	IHPK3	chr6	33803976	0.546438	0.970858
293	ERBB2	chr17	35133365	ZBTB8	chr1	32734983	0.547731	0.963562
294	ERBB2	chr17	35133365	RPESP	chr8	74144617	0.547731	0.951947
295	ERBB2	chr17	35133365	SORCS2	chr4	7862496	0.547731	0.955624
296	ERBB2	chr17	35133365	ARSJ	chr4	115181280	0.547731	0.951947
297	ERBB2	chr17	35133365	MDM4	chr1	201250066	0.548896	0.951947
298	ERBB2	chr17	35133365	ZNF185	chrX	151809578	0.548896	0.951947
299	ERBB2	chr17	35133365	FASLG	chr1	169367309	0.548896	0.992587
300	ERBB2	chr17	35133365	RUNX1T1	chr8	93038464	0.551991	0.960935
301	ERBB2	chr17	35133365	SLC6A20	chr3	45772095	0.552887	0.951947
302	ERBB2	chr17	35133365	AK025360	chr7	43712514	0.554235	0.95706
303	ERBB2	chr17	35133365	CCL11	chr17	29638260	0.555283	0.951947
304	ERBB2	chr17	35133365	PDCL2	chr4	56263701	0.555283	0.951947
305	ERBB2	chr17	35133365	AK055302	chr2	166369992	0.555283	0.951947
306	ERBB2	chr17	35133365	FLJ20273	chr4	40328266	0.555283	0.960935
307	ERBB2	chr17	35133365	LILRB4	chr19	59873041	0.555283	0.960935
308	ERBB2	chr17	35133365	C1orf24	chr1	181506775	0.555283	0.951947
309	ERBB2	chr17	35133365	BC034319	chr8	33021581	0.555283	0.951947
310	ERBB2	chr17	35133365	ABCA8	chr17	64375061	0.555283	0.951947
311	ERBB2	chr17	35133365	KCNE2	chr21	34664852	0.555283	0.963562
312	ERBB2	chr17	35133365	CXCL9	chr4	77280762	0.555283	0.951947
313	ERBB2	chr17	35133365	C15orf34	chr15	70457025	0.555283	0.952023
314	ERBB2	chr17	35133365	WISP1	chr8	134310569	0.555283	0.973281
315	ERBB2	chr17	35133365	CCNE1	chr19	34995717	0.555283	0.951947
316	ERBB2	chr17	35133365	FLJ14167	chr17	21263364	0.555283	0.951947
317	ERBB2	chr17	35133365	CYP2A7	chr19	46073338	0.555283	0.951947
318	ERBB2	chr17	35133365	RAMP1	chr2	238602671	0.555283	0.951947
319	ERBB2	chr17	35133365	EPHB3	chr3	185781771	0.555283	0.951947
320	ERBB2	chr17	35133365	CBFA2T3	chr16	87468890	0.555283	0.951947
321	ERBB2	chr17	35133365	FBXO27	chr19	44213525	0.555283	0.951947
322	ERBB2	chr17	35133365	C1orf51	chr1	147069921	0.555283	0.977942
323	ERBB2	chr17	35133365	RBP5	chr12	7172160	0.555283	0.952531
324	ERBB2	chr17	35133365	ZNF179	chr17	19260832	0.555283	0.951947
325	ERBB2	chr17	35133365	FKBP5	chr6	35655791	0.555283	0.951947
326	ERBB2	chr17	35133365	MUC3B	chr-1	-1	0.555283	0.951947
327	ERBB2	chr17	35133365	MUC3B	chr-1	-1	0.555283	0.951947
328	ERBB2	chr17	35133365	MUC3B	chr-1	-1	0.555283	0.951947
329	ERBB2	chr17	35133365	SPINK5L3	chr5	147641897	0.555283	0.973281
330	ERBB2	chr17	35133365	MFAP4	chr17	19227792	0.556998	0.951947
331	ERBB2	chr17	35133365	DSG3	chr18	27295311	0.557816	0.97114
332	ERBB2	chr17	35133365	HSD17B6	chr12	55467235	0.557816	0.951947
333	ERBB2	chr17	35133365	SYNE1	chr6	152535265	0.560252	0.951947
334	ERBB2	chr17	35133365	HIST1H4D	chr6	26296924	0.560252	0.951947
335	ERBB2	chr17	35133365	TFF2	chr21	42643097	0.561812	0.951947
336	ERBB2	chr17	35133365	GJB4	chr1	34896725	0.570208	0.951947
337	ERBB2	chr17	35133365	MYCN	chr2	16036795	0.570208	0.977942
338	ERBB2	chr17	35133365	HDGFRP3	chr15	81598586	0.571149	0.951947
339	ERBB2	chr17	35133365	RAI2	chrX	17578037	0.572547	0.951947
340	ERBB2	chr17	35133365	NR6A1	chr9	124362700	0.572547	0.951947
341	ERBB2	chr17	35133365	EPHA3	chr3	89613585	0.577732	0.951947
342	ERBB2	chr17	35133365	CHGB	chr20	5851292	0.577732	0.951947
343	ERBB2	chr17	35133365	ANKIB1	chr7	91672807	0.577732	0.951947
344	ERBB2	chr17	35133365	ENTPD3	chr3	40440350	0.577732	0.951947
345	ERBB2	chr17	35133365	PDGFC	chr4	158059226	0.577732	0.951947
346	ERBB2	chr17	35133365	OSR2	chr8	100033266	0.582321	0.951947
347	ERBB2	chr17	35133365	DGKG	chr3	187388770	0.582321	0.951947
348	ERBB2	chr17	35133365	DLEU2	chr13	49516581	0.582321	0.951947
349	ERBB2	chr17	35133365	ALOX5	chr10	45227665	0.582321	0.951947
350	ERBB2	chr17	35133365	AOC3	chr17	38262747	0.582321	0.977942
351	ERBB2	chr17	35133365	KIAA1622	chr14	93744591	0.582321	0.951947
352	ERBB2	chr17	35133365	PYGL	chr14	50451836	0.582321	0.951947
353	ERBB2	chr17	35133365	SLC26A7	chr8	92419564	0.588303	0.960935
354	ERBB2	chr17	35133365	FABP2	chr4	120598294	0.58896	0.951947
355	ERBB2	chr17	35133365	ABI3BP	chr3	101954321	0.589635	0.951947
356	ERBB2	chr17	35133365	LRP12	chr8	105570701	0.591865	0.951947
357	ERBB2	chr17	35133365	LOC96610	chr22	20985844	0.591865	0.960472
358	ERBB2	chr17	35133365	RASGRP2	chr11	64265000	0.59324	0.951947
359	ERBB2	chr17	35133365	PLAT	chr8	42152553	0.59324	0.951947
360	ERBB2	chr17	35133365	OLFML3	chr1	114235123	0.59324	0.951947
361	ERBB2	chr17	35133365	LOXL4	chr10	99997955	0.59324	0.951947
362	ERBB2	chr17	35133365	TLR2	chr4	154983996	0.593546	0.951947
363	ERBB2	chr17	35133365	SUSD3	chr9	92926543	0.594756	0.951947
364	ERBB2	chr17	35133365	TTC18	chr10	74704298	0.594756	0.951947
365	ERBB2	chr17	35133365	C8orf59	chr-1	-1	0.594756	0.951947
366	ERBB2	chr17	35133365	N4BP2	chr4	39979135	0.594756	0.960935
367	ERBB2	chr17	35133365	DCC1	chr8	120915525	0.594756	0.951947
368	ERBB2	chr17	35133365	LOC391783	chr5	54198362	0.594756	0.95706
369	ERBB2	chr17	35133365	NAP1L2	chrX	72216345	0.5983	0.951947
370	ERBB2	chr17	35133365	VCAM1	chr1	100912132	0.5983	0.982865
371	ERBB2	chr17	35133365	LAMA2	chr6	129844102	0.5983	0.951947
372	ERBB2	chr17	35133365	AK091892	chr2	293681	0.5983	0.951947
373	ERBB2	chr17	35133365	S100A2	chr1	150346972	0.5983	0.951947
374	ERBB2	chr17	35133365	HOXC13	chr12	52626221	0.5983	0.960935
375	ERBB2	chr17	35133365	IL10RA	chr11	117377165	0.5983	0.951947
376	ERBB2	chr17	35133365	VAV3	chr1	107826518	0.602901	0.951947
377	ERBB2	chr17	35133365	MUM1L1	chrX	105258521	0.602901	0.960935
378	ERBB2	chr17	35133365	IL13RA2	chrX	114071987	0.603006	0.951947
379	ERBB2	chr17	35133365	LOC401097	chr3	161428398	0.603006	0.951947
380	ERBB2	chr17	35133365	CYP2A6	chr19	46041439	0.603006	0.951947
381	ERBB2	chr17	35133365	FLJ20160	chr2	191160009	0.603006	0.951947
382	ERBB2	chr17	35133365	SCG3	chr15	49798935	0.603006	0.951947
383	ERBB2	chr17	35133365	LHCGR	chr2	48825662	0.603006	0.951947
384	ERBB2	chr17	35133365	AK096481	chr7	140628242	0.603006	0.951947
385	ERBB2	chr17	35133365	C10orf35	chr10	71061249	0.608132	0.952531
386	ERBB2	chr17	35133365	DIO2	chr14	79748019	0.608132	0.972494
387	ERBB2	chr17	35133365	RNF157	chr17	71669211	0.608132	0.951947
388	ERBB2	chr17	35133365	SPINK5	chr5	147483619	0.608132	0.951947
389	ERBB2	chr17	35133365	KBTBD10	chr2	170196672	0.608132	0.953929
390	ERBB2	chr17	35133365	SLURP1	chr8	143820257	0.608132	0.951947
391	ERBB2	chr17	35133365	SPRR2G	chr1	149925772	0.608132	0.951947
392	ERBB2	chr17	35133365	FXYD6	chr11	117217716	0.608893	0.951947
393	ERBB2	chr17	35133365	LDOC1	chrX	139996704	0.608893	0.951947
394	ERBB2	chr17	35133365	MAFB	chr20	38749553	0.608893	0.960935
395	ERBB2	chr17	35133365	PGC	chr6	41812588	0.608893	0.951947
396	ERBB2	chr17	35133365	CUGBP2	chr10	11359778	0.608893	0.951947
397	ERBB2	chr17	35133365	KCNMB1	chr5	169744977	0.608893	0.951947
398	ERBB2	chr17	35133365	DEFA5	chr8	6900314	0.608893	0.951947
399	ERBB2	chr17	35133365	HBEGF	chr5	139693567	0.608893	0.951947
400	ERBB2	chr17	35133365	KRT20	chr17	36294935	0.608893	0.951947
401	ERBB2	chr17	35133365	PPAPDC1B	chr8	38243960	0.608893	0.972925
402	ERBB2	chr17	35133365	AK000038	chr17	1555590	0.608893	0.960935
403	ERBB2	chr17	35133365	DDX43	chr6	74181006	0.608893	0.951947
404	ERBB2	chr17	35133365	TNC	chr9	114882856	0.608893	0.951947
405	ERBB2	chr17	35133365	SRPX2	chrX	99726706	0.608893	0.951947
406	ERBB2	chr17	35133365	SRD5A2L2	chr4	64972322	0.608893	0.972925
407	ERBB2	chr17	35133365	MAGEA11	chrX	148474056	0.612496	0.951947
408	ERBB2	chr17	35133365	CKLFSF8	chr3	32384388	0.612496	0.951947
409	ERBB2	chr17	35133365	MMP12	chr11	102243270	0.612496	0.951947
410	ERBB2	chr17	35133365	PLXNA2	chr1	204584311	0.612496	0.972925
411	ERBB2	chr17	35133365	DNAJC3	chr13	95241206	0.612496	0.951947
412	ERBB2	chr17	35133365	NLGN4Y	chrY	15269470	0.612496	0.973281
413	ERBB2	chr17	35133365	BC028905	chr1	158067951	0.615105	0.996544
414	ERBB2	chr17	35133365	PTHLH	chr12	28007885	0.615105	0.951947
415	ERBB2	chr17	35133365	OLFM1	chr9	135238838	0.615105	0.951947
416	ERBB2	chr17	35133365	MYEOV	chr11	68821032	0.615105	0.983232
417	ERBB2	chr17	35133365	SNFT	chr1	209248281	0.615105	0.951947
418	ERBB2	chr17	35133365	AKR1C3	chr10	5137798	0.615105	0.951947
419	ERBB2	chr17	35133365	FLJ32224	chr1	43108864	0.615105	0.951947
420	ERBB2	chr17	35133365	GLYCTK	chr3	52302188	0.615105	0.951947
421	ERBB2	chr17	35133365	AL832916	chr2	75067474	0.615105	0.973281
422	ERBB2	chr17	35133365	MTSS1	chr8	125634484	0.615105	0.951947
423	ERBB2	chr17	35133365	ELA1	chr12	50008524	0.615423	0.951947
424	ERBB2	chr17	35133365	C14orf161	chr14	91117142	0.615423	0.951947
425	ERBB2	chr17	35133365	UGT2B7	chr4	70145047	0.615423	0.951947
426	ERBB2	chr17	35133365	BCL2	chr18	58942048	0.615423	0.960935
427	ERBB2	chr17	35133365	GZMB	chr14	24171975	0.615423	0.951947
428	ERBB2	chr17	35133365	CARD12	chr2	32361381	0.615423	0.951947
429	ERBB2	chr17	35133365	LOC284294	chr18	60241615	0.615423	0.960935
430	ERBB2	chr17	35133365	MGC26718	chr-1	-1	0.615889	0.951947
431	ERBB2	chr17	35133365	C8orf44	chr8	67754709	0.615889	0.951947
432	ERBB2	chr17	35133365	ART5	chr11	3616362	0.615889	0.951947
433	ERBB2	chr17	35133365	GAL3ST2	chr2	242470315	0.615889	0.951947
434	ERBB2	chr17	35133365	DCAL1	chr12	9776814	0.615889	0.951947
435	ERBB2	chr17	35133365	BC040358	chr11	7415750	0.615889	0.951947
436	ERBB2	chr17	35133365	ZNF365	chr10	63832073	0.615889	0.951947
437	ERBB2	chr17	35133365	ANKRD6	chr6	90397859	0.615889	0.951947
438	ERBB2	chr17	35133365	TNNC2	chr20	43885340	0.615889	0.951947
439	ERBB2	chr17	35133365	EGFR	chr7	54939626	0.615889	0.951947
440	ERBB2	chr17	35133365	MTMR9	chr8	11214692	0.615889	0.951947
441	ERBB2	chr17	35133365	AKR1CL2	chr10	4865547	0.615889	0.951947
442	ERBB2	chr17	35133365	LOC554202	chr9	21444768	0.615889	0.951947
443	ERBB2	chr17	35133365	AK026731	chr18	65032096	0.617446	0.951947
444	ERBB2	chr17	35133365	FLJ22675	chr11	66500856	0.619074	0.951947
445	ERBB2	chr17	35133365	FLJ25056	chr12	68632162	0.619947	0.951947
446	ERBB2	chr17	35133365	HAS1	chr19	56908304	0.619947	0.960935
447	ERBB2	chr17	35133365	ADORA3	chr1	111754536	0.627895	0.951947
448	ERBB2	chr17	35133365	NBEA	chr13	35143144	0.627895	0.951947
449	ERBB2	chr17	35133365	PIK3C2G	chr12	18549516	0.631139	0.951947
450	ERBB2	chr17	35133365	PRKCE	chr2	45918292	0.631139	0.951947
451	ERBB2	chr17	35133365	CLCA2	chr1	86631246	0.633612	0.951947
452	ERBB2	chr17	35133365	MMP10	chr11	102147971	0.633612	0.951947
453	ERBB2	chr17	35133365	MGC15476	chr19	51843462	0.635658	0.951947
454	ERBB2	chr17	35133365	IGFBP6	chr12	51781118	0.635658	0.951947
455	ERBB2	chr17	35133365	LOC131368	chr3	103681289	0.635963	0.960935
456	ERBB2	chr17	35133365	pTR7 mRNA	chr11	67151109	0.640576	0.951947
457	ERBB2	chr17	35133365	EXT1	chr8	119158696	0.640576	0.951947
458	ERBB2	chr17	35133365	RASSF4	chr10	44808815	0.640576	0.951947
459	ERBB2	chr17	35133365	FCGBP	chr19	45046118	0.640576	0.963562
460	ERBB2	chr17	35133365	AIF1	chr6	31691279	0.640576	0.951947
461	ERBB2	chr17	35133365	MGC35033	chr12	47176331	0.640576	0.951947
462	ERBB2	chr17	35133365	MFAP2	chr1	17050055	0.640576	0.951947
463	ERBB2	chr17	35133365	NOVA1	chr14	26134538	0.641294	0.951947
464	ERBB2	chr17	35133365	BC038540	chr9	22110221	0.643107	0.951947
465	ERBB2	chr17	35133365	FOXE1	chr9	97698401	0.645037	0.951947
466	ERBB2	chr17	35133365	PODN	chr1	53259717	0.645037	0.987274
467	ERBB2	chr17	35133365	SLC26A3	chr7	107010848	0.645037	0.951947
468	ERBB2	chr17	35133365	C1R	chr12	7135223	0.645037	0.970858
469	ERBB2	chr17	35133365	CAND2	chr3	12843957	0.645037	0.951947
470	ERBB2	chr17	35133365	CAND2	chr3	12888980	0.645037	0.963562
471	ERBB2	chr17	35133365	NTSR1	chr20	60864049	0.649571	0.951947
472	ERBB2	chr17	35133365	GPR18	chr13	98705353	0.650368	0.951947
473	ERBB2	chr17	35133365	AF131779	chr2	217717731	0.655247	0.951947
474	ERBB2	chr17	35133365	ZAK	chr2	173914872	0.658345	0.951947
475	ERBB2	chr17	35133365	C11orf41	chr11	33647558	0.658345	0.951947
476	ERBB2	chr17	35133365	SLC1A3	chr5	36642523	0.658345	0.951947
477	ERBB2	chr17	35133365	HESX1	chr3	57207921	0.659101	0.951947
478	ERBB2	chr17	35133365	CXCL5	chr4	75229370	0.661594	0.951947
479	ERBB2	chr17	35133365	CDH17	chr8	95247285	0.661594	0.951947
480	ERBB2	chr17	35133365	CYP2C18	chr10	96485114	0.661594	0.982865
481	ERBB2	chr17	35133365	DNM3	chr1	169111027	0.661594	0.951947
482	ERBB2	chr17	35133365	SPON1	chr11	14244971	0.661594	0.951947
483	ERBB2	chr17	35133365	FBXO32	chr8	124605386	0.661594	0.951947
484	ERBB2	chr17	35133365	FBXO41	chr2	73394734	0.661594	0.951947
485	ERBB2	chr17	35133365	MAOB	chrX	43383001	0.662607	0.951947
486	ERBB2	chr17	35133365	NCOA2	chr8	71427659	0.662897	0.951947
487	ERBB2	chr17	35133365	COL15A1	chr9	98908719	0.662897	0.951947
488	ERBB2	chr17	35133365	HOXA9	chr7	26978107	0.662897	0.951947
489	ERBB2	chr17	35133365	REPS2	chrX	16925203	0.662897	0.951947
490	ERBB2	chr17	35133365	ZNF236	chr18	72810446	0.662897	0.951947
491	ERBB2	chr17	35133365	MST1R	chr3	49903908	0.662897	0.951947
492	ERBB2	chr17	35133365	PFTK1	chr7	90484074	0.662897	0.951947
493	ERBB2	chr17	35133365	C13orf7	chr13	78089177	0.662897	0.951947
494	ERBB2	chr17	35133365	MGC14289	chr7	138170806	0.662897	0.951947
495	ERBB2	chr17	35133365	AK098100	chr11	117642237	0.662897	0.972925
496	ERBB2	chr17	35133365	CES2	chr16	65535263	0.662897	0.951947
497	ERBB2	chr17	35133365	ZNF114	chr19	53481069	0.664697	0.951947
498	ERBB2	chr17	35133365	KLHDC1	chr14	49269183	0.672843	0.951947
499	ERBB2	chr17	35133365	LOC81558	chr17	45143335	0.675316	0.951947
500	ERBB2	chr17	35133365	BC012943	chr14	44909497	0.675316	0.951947
501	ERBB2	chr17	35133365	PTPN21	chr14	88088743	0.675316	0.960935
502	ERBB2	chr17	35133365	ANKRD43	chr5	132179167	0.675316	0.951947
503	ERBB2	chr17	35133365	CXCL16	chr17	4585493	0.67793	0.951947
504	ERBB2	chr17	35133365	SPG20	chr13	35784543	0.67799	0.951947
505	ERBB2	chr17	35133365	LYPD5	chr19	48992661	0.679301	0.951947
506	ERBB2	chr17	35133365	COL21A1	chr6	56029850	0.679301	0.951947
507	ERBB2	chr17	35133365	TGM3	chr20	2269552	0.679753	0.970858
508	ERBB2	chr17	35133365	ADH1B	chr4	100599657	0.681528	0.951947
509	ERBB2	chr17	35133365	ADH1B	chr4	100585734	0.681528	0.951947
510	ERBB2	chr17	35133365	AF511647	chr21	36321699	0.681924	0.951947
511	ERBB2	chr17	35133365	KCND2	chr7	119983458	0.681924	0.951947
512	ERBB2	chr17	35133365	ADH7	chr4	100690700	0.68203	0.951947
513	ERBB2	chr17	35133365	ALG10	chr12	34070982	0.68203	0.951947
514	ERBB2	chr17	35133365	LAT2	chr7	73082705	0.68203	0.951947
515	ERBB2	chr17	35133365	GRK4	chr4	3030947	0.68203	0.951947
516	ERBB2	chr17	35133365	ESCO2	chr8	27712980	0.68203	0.972494
517	ERBB2	chr17	35133365	SMOC2	chr6	168871432	0.683274	0.952023
518	ERBB2	chr17	35133365	MAL2	chr8	120326226	0.683274	0.997615
519	ERBB2	chr17	35133365	TBX18	chr6	85504938	0.683274	0.951947
520	ERBB2	chr17	35133365	SORBS2	chr4	186958407	0.683274	0.951947
521	ERBB2	chr17	35133365	CAPZB	chr1	19431342	0.683274	0.972494
522	ERBB2	chr17	35133365	C20orf77	chr20	36127986	0.683274	0.951947
523	ERBB2	chr17	35133365	P2RX5	chr17	3523413	0.683274	0.951947
524	ERBB2	chr17	35133365	KCNMA1	chr10	78299454	0.683274	0.973281
525	ERBB2	chr17	35133365	AK091584	chr5	139691516	0.683274	0.951947
526	ERBB2	chr17	35133365	BMP7	chr20	55177288	0.683274	0.951947
527	ERBB2	chr17	35133365	IHH	chr2	219744840	0.683274	0.951947
528	ERBB2	chr17	35133365	GDPD2	chrX	69429798	0.683274	0.951947
529	ERBB2	chr17	35133365	GPR128	chr3	101896432	0.683274	0.951947
530	ERBB2	chr17	35133365	EGFR	chr7	54869704	0.683274	0.951947
531	ERBB2	chr17	35133365	RB1CC1	chr8	53698900	0.683274	0.952023
532	ERBB2	chr17	35133365	ISLR	chr15	72253973	0.683274	0.951947
533	ERBB2	chr17	35133365	COX7A1	chr19	41335506	0.683274	0.951947
534	ERBB2	chr17	35133365	ZNF10	chr12	132345796	0.683274	0.982865
535	ERBB2	chr17	35133365	NOX1	chrX	99904512	0.683274	0.951947
536	ERBB2	chr17	35133365	NAPG	chr18	10538310	0.683274	0.951947
537	ERBB2	chr17	35133365	LOC283658	chr15	53618562	0.683274	0.951947
538	ERBB2	chr17	35133365	ZG16	chr16	29699177	0.683274	0.963562
539	ERBB2	chr17	35133365	ST6GALNAC5	chr1	77222238	0.683274	0.951947
540	ERBB2	chr17	35133365	SCN4B	chr11	117509809	0.683274	0.951947
541	ERBB2	chr17	35133365	KCNJ3	chr2	155539470	0.683274	0.951947
542	ERBB2	chr17	35133365	FLJ35424	chr4	3629528	0.683274	0.951947
543	ERBB2	chr17	35133365	AK058154	chr-1	-1	0.683274	0.973281
544	ERBB2	chr17	35133365	INHBB	chr2	120824898	0.683274	0.951947
545	ERBB2	chr17	35133365	EPN3	chr17	45973590	0.683274	0.951947
546	ERBB2	chr17	35133365	FLJ14627	chr12	115753323	0.683274	0.977942
547	ERBB2	chr17	35133365	MAGEA4	chrX	150763697	0.685663	0.951947
548	ERBB2	chr17	35133365	SLC24A3	chr20	19650868	0.685995	0.951947
549	ERBB2	chr17	35133365	LOC222171	chr7	29379558	0.686021	0.951947
550	ERBB2	chr17	35133365	AK090935	chr17	34336348	0.686021	0.951947
551	ERBB2	chr17	35133365	SLC22A2	chr6	160608710	0.686021	0.951947
552	ERBB2	chr17	35133365	BC041405	chr3	117004724	0.688135	0.951947
553	ERBB2	chr17	35133365	KIAA1875	chr8	145243215	0.688135	0.951947
554	ERBB2	chr17	35133365	KIAA1712	chr4	175615936	0.688135	0.973281
555	ERBB2	chr17	35133365	DEFA6	chr8	6769748	0.690463	0.972494
556	ERBB2	chr17	35133365	PLAC8	chr-1	-1	0.691412	0.951947
557	ERBB2	chr17	35133365	DACH1	chr13	70910154	0.692416	0.973281
558	ERBB2	chr17	35133365	CST7	chr20	24886033	0.692416	0.998487
559	ERBB2	chr17	35133365	C20orf114	chr20	31358395	0.692416	0.960935
560	ERBB2	chr17	35133365	RAB40B	chr17	78208299	0.692416	0.951947
561	ERBB2	chr17	35133365	KCNJ2	chr17	65687588	0.692416	0.951947
562	ERBB2	chr17	35133365	FMOD	chr1	200041469	0.692416	0.951947
563	ERBB2	chr17	35133365	NXF5	chrX	100893352	0.692416	0.960935
564	ERBB2	chr17	35133365	TRPM1	chr15	29169332	0.692416	0.951947
565	ERBB2	chr17	35133365	MRP63	chr13	20649419	0.692416	0.951947
566	ERBB2	chr17	35133365	RGMA	chr15	91389750	0.692416	0.951947
567	ERBB2	chr17	35133365	CD302	chr2	160453895	0.692416	0.951947
568	ERBB2	chr17	35133365	APOA4	chr11	116197341	0.69305	0.951947
569	ERBB2	chr17	35133365	HPGD	chr4	175787124	0.693457	0.951947
570	ERBB2	chr17	35133365	CALB1	chr8	91141596	0.698329	0.951947
571	ERBB2	chr17	35133365	GJA1	chr6	121811143	0.698329	0.951947
572	ERBB2	chr17	35133365	C6orf205	chr6	31064990	0.698329	0.998094
573	ERBB2	chr17	35133365	DUSP4	chr8	29250098	0.698329	0.951947
574	ERBB2	chr17	35133365	LOC389023	chr2	115634937	0.698329	0.998487
575	ERBB2	chr17	35133365	HIST1H4C	chr6	26212277	0.698329	0.951947
576	ERBB2	chr17	35133365	VIPR2	chr7	158312849	0.698329	0.970858
577	ERBB2	chr17	35133365	VIPR2	chr7	158320392	0.698329	0.960935
578	ERBB2	chr17	35133365	SFRP4	chr7	37720278	0.699505	0.951947
579	ERBB2	chr17	35133365	TITF1	chr14	36055799	0.699505	0.972494
580	ERBB2	chr17	35133365	TMEM35	chrX	100157146	0.699505	0.951947
581	ERBB2	chr17	35133365	LOC341604	chr13	105827374	0.699505	0.951947
582	ERBB2	chr17	35133365	NR1H4	chr12	99407199	0.699505	0.972693
583	ERBB2	chr17	35133365	EDG2	chr9	110870545	0.702029	0.951947
584	ERBB2	chr17	35133365	BC030092	chr11	126646190	0.702029	0.951947
585	ERBB2	chr17	35133365	SCGN	chr6	25760560	0.702029	0.951947
586	ERBB2	chr17	35133365	PTCHD1	chrX	23171883	0.706415	0.951947
587	ERBB2	chr17	35133365	GSTA2	chr6	52776565	0.706415	0.951947
588	ERBB2	chr17	35133365	KIF12	chr9	113933585	0.706415	0.951947
589	ERBB2	chr17	35133365	XDH	chr2	31470466	0.706415	0.951947
590	ERBB2	chr17	35133365	CAPN14	chr2	31307846	0.706415	0.960935
591	ERBB2	chr17	35133365	EFCBP1	chr8	92037530	0.706415	0.951947
592	ERBB2	chr17	35133365	KISS1	chr1	200893592	0.706967	0.951947
593	ERBB2	chr17	35133365	TREM2	chr6	41237044	0.707343	0.951947
594	ERBB2	chr17	35133365	VCX	chrX	8244147	0.707343	0.951947
595	ERBB2	chr17	35133365	IL20RA	chr6	137364543	0.707343	0.951947
596	ERBB2	chr17	35133365	DSP	chr6	7530150	0.707343	0.951947
597	ERBB2	chr17	35133365	AK055386	chr20	47413827	0.707343	0.951947
598	ERBB2	chr17	35133365	PCLO	chr7	82095056	0.707343	0.951947
599	ERBB2	chr17	35133365	PCLO	chr7	82409259	0.707343	0.951947
600	ERBB2	chr17	35133365	LOC401385	chr7	86425566	0.707343	0.951947
601	ERBB2	chr17	35133365	GCNT2	chr6	10650027	0.707343	0.951947
602	ERBB2	chr17	35133365	FLJ40432	chr2	208444175	0.707343	0.951947
603	ERBB2	chr17	35133365	GCKR	chr2	27633254	0.707343	0.960935
604	ERBB2	chr17	35133365	TP73L	chr3	191097632	0.707343	0.951947
605	ERBB2	chr17	35133365	CXorf36	chrX	44807283	0.707343	0.951947
606	ERBB2	chr17	35133365	EFEMP1	chr2	56009799	0.707343	0.951947
607	ERBB2	chr17	35133365	ADCY5	chr3	124484185	0.707343	0.951947
608	ERBB2	chr17	35133365	LOC285331	chr3	56628511	0.707343	0.951947
609	ERBB2	chr17	35133365	FLJ40504	chr17	23627297	0.707343	0.951947
610	ERBB2	chr17	35133365	BIRC7	chr20	61342205	0.707343	0.951947
611	ERBB2	chr17	35133365	ZNF440	chr19	11805783	0.707475	0.951947
612	ERBB2	chr17	35133365	MS4A6E	chr11	59861884	0.707475	0.951947
613	ERBB2	chr17	35133365	CYP3A5	chr7	98890504	0.707475	0.951947
614	ERBB2	chr17	35133365	LOC402282	chr7	65384052	0.707475	0.951947
615	ERBB2	chr17	35133365	PDGFRA	chr4	55003785	0.707475	0.951947
616	ERBB2	chr17	35133365	WNT2	chr7	116511613	0.707475	0.951947
617	ERBB2	chr17	35133365	PTPN5	chr11	18706181	0.707475	0.951947
618	ERBB2	chr17	35133365	DSCR1L1	chr6	46298938	0.707475	0.951947
619	ERBB2	chr17	35133365	VNN2	chr6	133115511	0.707475	0.951947
620	ERBB2	chr17	35133365	SLC16A8	chr22	36798646	0.707475	0.951947
621	ERBB2	chr17	35133365	NYD-SP21	chr11	59941282	0.707475	0.951947
622	ERBB2	chr17	35133365	MESP1	chr15	88094147	0.707475	0.951947
623	ERBB2	chr17	35133365	ABHD9	chr19	15203599	0.709807	0.951947
624	ERBB2	chr17	35133365	CH25H	chr10	90956256	0.709807	0.951947
625	ERBB2	chr17	35133365	JAM3	chr11	133524892	0.709807	0.960935
626	ERBB2	chr17	35133365	RBP4	chr10	95350482	0.711746	0.951947
627	ERBB2	chr17	35133365	FOXJ1	chr17	71647689	0.711746	0.951947
628	ERBB2	chr17	35133365	MUC13	chr3	126109766	0.716339	0.951947
629	ERBB2	chr17	35133365	COX7B2	chr4	46578116	0.717028	0.951947
630	ERBB2	chr17	35133365	TBX21	chr17	43177943	0.717028	0.970962
631	ERBB2	chr17	35133365	LIMS2	chr2	128112287	0.7172	0.977942
632	ERBB2	chr17	35133365	IL21R	chr16	27368587	0.7172	0.951947
633	ERBB2	chr17	35133365	CDH11	chr16	63538394	0.7172	0.951947
634	ERBB2	chr17	35133365	C20orf59	chr20	61070250	0.718118	0.972494
635	ERBB2	chr17	35133365	FAIM3	chr1	203475623	0.718118	0.951947
636	ERBB2	chr17	35133365	ATP6V0D2	chr8	87231517	0.718118	0.951947
637	ERBB2	chr17	35133365	PTPRO	chr12	15633714	0.720863	0.951947
638	ERBB2	chr17	35133365	ATP1A2	chr1	156925949	0.72105	0.963411
639	ERBB2	chr17	35133365	SFN	chr1	26875028	0.72105	0.951947
640	ERBB2	chr17	35133365	GPR87	chr3	152494680	0.7239	0.951947
641	ERBB2	chr17	35133365	FCRL1	chr1	154578538	0.7239	0.951947
642	ERBB2	chr17	35133365	CXorf21	chrX	30337600	0.7239	0.951947
643	ERBB2	chr17	35133365	LOC284530	chr1	18820587	0.7239	0.972494
644	ERBB2	chr17	35133365	C1orf42	chr1	149301329	0.7239	0.972925
645	ERBB2	chr17	35133365	LOC63928	chr16	23677665	0.7239	0.951947
646	ERBB2	chr17	35133365	SEMG1	chr20	43270496	0.7239	0.951947
647	ERBB2	chr17	35133365	CKMT2	chr5	80584330	0.726306	0.951947
648	ERBB2	chr17	35133365	RBM11	chr21	14521243	0.729344	0.974511
649	ERBB2	chr17	35133365	PALLD	chr4	170194532	0.729344	0.951947
650	ERBB2	chr17	35133365	FOXF1	chr16	85104772	0.73308	0.951947
651	ERBB2	chr17	35133365	SLITRK4	chrX	142441774	0.73308	0.951947
652	ERBB2	chr17	35133365	USP42	chr7	5967819	0.734522	0.951947
653	ERBB2	chr17	35133365	RPL35	chr1	233493473	0.734522	0.960935
654	ERBB2	chr17	35133365	ROBO4	chr11	124259836	0.736111	0.951947
655	ERBB2	chr17	35133365	GJB5	chr1	34892956	0.736387	0.999278
656	ERBB2	chr17	35133365	GEFT	chr12	56294761	0.736387	0.951947
657	ERBB2	chr17	35133365	DIO3	chr14	101099093	0.737254	0.951947
658	ERBB2	chr17	35133365	RASGRP1	chr15	36569448	0.739944	0.980017
659	ERBB2	chr17	35133365	BNC1	chr15	81717498	0.742082	0.951947
660	ERBB2	chr17	35133365	STMN3	chr20	61742137	0.742082	0.951947
661	ERBB2	chr17	35133365	TSPAN8	chr12	69837700	0.742082	0.951947
662	ERBB2	chr17	35133365	PRP2	chr5	72460019	0.742082	0.951947
663	ERBB2	chr17	35133365	GPRC5A	chr12	12952962	0.742082	0.985231
664	ERBB2	chr17	35133365	C9orf157	chr9	135811233	0.742082	0.951947
665	ERBB2	chr17	35133365	RNF138	chr18	27964794	0.742082	0.960935
666	ERBB2	chr17	35133365	GATAD1	chr7	91730436	0.742082	0.951947
667	ERBB2	chr17	35133365	MGC2889	chr3	194443902	0.743035	0.951947
668	ERBB2	chr17	35133365	CYP51A1	chr-1	-1	0.743035	0.951947
669	ERBB2	chr17	35133365	MAGEC2	chrX	141017250	0.743035	0.951947
670	ERBB2	chr17	35133365	DPP4	chr2	162690619	0.743035	0.951947
671	ERBB2	chr17	35133365	PSPH	chr7	55861560	0.74745	0.951947
672	ERBB2	chr17	35133365	LGI2	chr4	24679984	0.74745	0.951947
673	ERBB2	chr17	35133365	TRPM1	chr15	29107848	0.74745	0.973281
674	ERBB2	chr17	35133365	PGA5	chr11	60769238	0.74745	0.951947
675	ERBB2	chr17	35133365	PTGIS	chr20	47554262	0.748135	0.951947
676	ERBB2	chr17	35133365	MGC17299	chr1	43406983	0.748656	0.951947
677	ERBB2	chr17	35133365	GKN1	chr2	69118775	0.748909	0.951947
678	ERBB2	chr17	35133365	CYP4F2	chr19	15849849	0.748909	0.951947
679	ERBB2	chr17	35133365	ARL6	chr3	98966365	0.748909	0.963562
680	ERBB2	chr17	35133365	REV1L	chr2	99503190	0.748909	0.963562
681	ERBB2	chr17	35133365	DAF	chr1	203884229	0.748909	0.951947
682	ERBB2	chr17	35133365	RPL15	chr3	23937172	0.748909	0.951947
683	ERBB2	chr17	35133365	PLAC1	chrX	133425942	0.748909	0.951947
684	ERBB2	chr17	35133365	MGC39497	chr12	74071296	0.748909	0.951947
685	ERBB2	chr17	35133365	LOC284276	chr18	72369849	0.748909	0.951947
686	ERBB2	chr17	35133365	HNF4A	chr20	42486242	0.748909	0.951947
687	ERBB2	chr17	35133365	SERPINI2	chr3	168653426	0.748909	0.951947
688	ERBB2	chr17	35133365	MARK1	chr1	217223968	0.748909	0.951947
689	ERBB2	chr17	35133365	MOBK1B	chr2	74295138	0.748909	0.951947
690	ERBB2	chr17	35133365	MEP1A	chr-1	-1	0.74901	0.951947
691	ERBB2	chr17	35133365	STK31	chr7	23598391	0.75095	0.960935
692	ERBB2	chr17	35133365	BC008613	chr14	51178163	0.752452	0.951947
693	ERBB2	chr17	35133365	MXRA8	chr1	1330753	0.752485	0.955624
694	ERBB2	chr17	35133365	AL713639	chr9	69272163	0.752485	0.970858
695	ERBB2	chr17	35133365	COL4A6	chrX	107205130	0.752485	0.951947
696	ERBB2	chr17	35133365	GDPD3	chr16	30027195	0.752485	0.951947
697	ERBB2	chr17	35133365	MELL1	chr1	2556471	0.752805	0.951947
698	ERBB2	chr17	35133365	STK17B	chr2	196844984	0.758081	0.951947
699	ERBB2	chr17	35133365	MAP7	chr6	136728634	0.758081	0.951947
700	ERBB2	chr17	35133365	FLJ35773	chr17	8641333	0.758941	0.951947
701	ERBB2	chr17	35133365	hypothetical protein	chr6	143140805	0.758941	0.951947
702	ERBB2	chr17	35133365	DAAM2	chr6	39980506	0.758941	0.951947
703	ERBB2	chr17	35133365	MRGPRF	chr11	68529231	0.760588	0.951947
704	ERBB2	chr17	35133365	CSAG1	chrX	151574364	0.760588	0.951947
705	ERBB2	chr17	35133365	CASK	chrX	41169257	0.760588	0.951947
706	ERBB2	chr17	35133365	FLJ14721	chr12	108670771	0.760588	0.960935
707	ERBB2	chr17	35133365	TENC1	chr12	51744099	0.760588	0.951947
708	ERBB2	chr17	35133365	LOC400145	chr13	73885271	0.760588	0.951947
709	ERBB2	chr17	35133365	APOBEC3A	chr22	37678158	0.760588	0.951947
710	ERBB2	chr17	35133365	PLA2G2A	chr1	20049845	0.760588	0.951947
711	ERBB2	chr17	35133365	FBXO16	chr8	28377141	0.764343	0.951947
712	ERBB2	chr17	35133365	AK055271	chr4	92882599	0.764343	0.951947
713	ERBB2	chr17	35133365	MGC11242	chr17	43385554	0.765524	0.951947
714	ERBB2	chr17	35133365	IGF2R	chr6	160427570	0.765524	0.951947
715	ERBB2	chr17	35133365	C8orf57	chr8	89113590	0.768336	0.951947
716	ERBB2	chr17	35133365	FAM46B	chr1	27015774	0.768336	0.951947
717	ERBB2	chr17	35133365	AGT	chr1	227153157	0.768336	0.951947
718	ERBB2	chr17	35133365	BNIPL	chr1	147831654	0.768336	0.963562
719	ERBB2	chr17	35133365	MRC1	chr10	18239626	0.768336	0.951947
720	ERBB2	chr17	35133365	CSF2	chr5	131439371	0.768336	0.951947
721	ERBB2	chr17	35133365	EB-1	chr12	97697296	0.768336	0.951947
722	ERBB2	chr17	35133365	RPL39L	chr3	188339715	0.768336	0.951947
723	ERBB2	chr17	35133365	SGIP1	chr1	66921758	0.768336	0.951947
724	ERBB2	chr17	35133365	DKFZp586C0721	chr5	148792262	0.768336	0.951947
725	ERBB2	chr17	35133365	DYRK2	chr12	66338659	0.770705	0.951947
726	ERBB2	chr17	35133365	TFF1	chr21	42655494	0.770705	0.999278
727	ERBB2	chr17	35133365	HIPK2	chr7	138725986	0.770705	0.952023
728	ERBB2	chr17	35133365	EGFR	chr7	55052968	0.770705	0.951947
729	ERBB2	chr17	35133365	RGS22	chr8	101046743	0.770705	0.951947
730	ERBB2	chr17	35133365	TCEAL1	chrX	102691798	0.770705	0.955624
731	ERBB2	chr17	35133365	KIAA1679	chr2	138268534	0.770705	0.951947
732	ERBB2	chr17	35133365	TCBA1	chr6	125187635	0.770705	0.951947
733	ERBB2	chr17	35133365	GATA4	chr8	11653474	0.771832	0.951947
734	ERBB2	chr17	35133365	POU2AF1	chr11	110730252	0.771832	0.974511
735	ERBB2	chr17	35133365	SLC45A3	chr1	202358853	0.771832	0.951947
736	ERBB2	chr17	35133365	FLJ32942	chr12	53136091	0.771832	0.951947
737	ERBB2	chr17	35133365	VPS13D	chr1	12457277	0.771832	0.951947
738	ERBB2	chr17	35133365	FLJ45187	chr10	21842498	0.771832	0.951947
739	ERBB2	chr17	35133365	C15orf5	chr15	75304033	0.773382	0.951947
740	ERBB2	chr17	35133365	REG4	chr1	120063391	0.773729	0.951947
741	ERBB2	chr17	35133365	DKFZP564O0823	chr4	76329313	0.773729	0.951947
742	ERBB2	chr17	35133365	SLIT3	chr5	168112612	0.773729	0.951947
743	ERBB2	chr17	35133365	C10orf11	chr10	77488470	0.773729	0.951947
744	ERBB2	chr17	35133365	ANKRD15	chr9	735906	0.773729	0.952531
745	ERBB2	chr17	35133365	MIA	chr19	45975142	0.773729	0.951947
746	ERBB2	chr17	35133365	MOXD1	chr6	132659883	0.773729	0.951947
747	ERBB2	chr17	35133365	FLJ32871	chr16	10628974	0.773729	0.951947
748	ERBB2	chr17	35133365	SORBS1	chr10	97062598	0.773729	0.960935
749	ERBB2	chr17	35133365	KLRD1	chr12	10355422	0.773729	0.951947
750	ERBB2	chr17	35133365	CD300A	chr17	69992176	0.773729	0.951947
751	ERBB2	chr17	35133365	ECRG4	chr2	106152790	0.773729	0.951947
752	ERBB2	chr17	35133365	DAO	chr12	107797065	0.775029	0.951947
753	ERBB2	chr17	35133365	CLEC2B	chr12	9901340	0.775029	0.985734
754	ERBB2	chr17	35133365	ZHX2	chr8	124003602	0.776106	0.951947
755	ERBB2	chr17	35133365	EFNA5	chr5	106742200	0.778535	0.951947
756	ERBB2	chr17	35133365	KIAA0828	chr7	128663589	0.778535	0.951947
757	ERBB2	chr17	35133365	NXN	chr17	650943	0.782477	0.951947
758	ERBB2	chr17	35133365	CTTNBP2	chr7	116994443	0.782477	0.998094
759	ERBB2	chr17	35133365	PPL	chr16	4872856	0.782477	0.972925
760	ERBB2	chr17	35133365	FABP1	chr2	88266761	0.782738	0.951947
761	ERBB2	chr17	35133365	ZNF502	chr3	44739334	0.782738	0.970858
762	ERBB2	chr17	35133365	C7orf33	chr7	147750465	0.782738	0.960935
763	ERBB2	chr17	35133365	SNCAIP	chr5	121815090	0.782738	0.951947
764	ERBB2	chr17	35133365	AK091765	chr20	23118756	0.782738	0.951947
765	ERBB2	chr17	35133365	GIMAP6	chr7	149762015	0.782738	0.951947
766	ERBB2	chr17	35133365	SCTR	chr2	119913807	0.782738	0.963562
767	ERBB2	chr17	35133365	FIP1L1	chr4	54132974	0.782738	0.952531
768	ERBB2	chr17	35133365	MTCH2	chr11	47613829	0.782738	0.951947
769	ERBB2	chr17	35133365	AK090904	chr4	129119220	0.782738	0.951947
770	ERBB2	chr17	35133365	PGBD5	chr1	226765688	0.782738	0.985921
771	ERBB2	chr17	35133365	ABCC3	chr17	46123943	0.782837	0.951947
772	ERBB2	chr17	35133365	JPH2	chr20	42176855	0.782837	0.951947
773	ERBB2	chr17	35133365	PCP4	chr21	40222982	0.782837	0.951947
774	ERBB2	chr17	35133365	LGALS4	chr19	43984577	0.784022	0.951947
775	ERBB2	chr17	35133365	FCGR2A	chr1	158301091	0.785164	0.951947
776	ERBB2	chr17	35133365	FLJ39822	chr2	165580494	0.785164	0.951947
777	ERBB2	chr17	35133365	JUN	chr1	58959348	0.785164	0.951947
778	ERBB2	chr17	35133365	ITLN2	chr1	157732659	0.785164	0.951947
779	ERBB2	chr17	35133365	ITLN2	chr1	157728031	0.785164	0.951947
780	ERBB2	chr17	35133365	ECAT8	chr19	38012237	0.785164	0.973281
781	ERBB2	chr17	35133365	TFCP2L1	chr2	121695027	0.785372	0.951947
782	ERBB2	chr17	35133365	HSPA2	chr14	64079214	0.788556	0.951947
783	ERBB2	chr17	35133365	SOD2	chr6	160084135	0.788556	0.951947
784	ERBB2	chr17	35133365	SLC6A14	chrX	115404063	0.788556	0.951947
785	ERBB2	chr17	35133365	ALS2CR16	chr2	203740099	0.788556	0.951947
786	ERBB2	chr17	35133365	MGC27016	chr4	156106751	0.788556	0.951947
787	ERBB2	chr17	35133365	DOCK9	chr13	98292442	0.788556	0.951947
788	ERBB2	chr17	35133365	VEGF	chr6	43853241	0.788556	0.951947
789	ERBB2	chr17	35133365	AKAP13	chr15	84090222	0.788556	0.951947
790	ERBB2	chr17	35133365	SLC25A31	chr4	129023456	0.788704	0.951947
791	ERBB2	chr17	35133365	SGCD	chr5	156126965	0.788815	0.972494
792	ERBB2	chr17	35133365	MAL	chr2	95141268	0.788815	0.985734
793	ERBB2	chr17	35133365	AK092985	chr12	25989097	0.788815	0.970858
794	ERBB2	chr17	35133365	DYRK1A	chr21	37675225	0.788815	0.973281
795	ERBB2	chr17	35133365	LOC392550	chr3	9515501	0.788815	0.951947
796	ERBB2	chr17	35133365	SLA2	chr20	34674388	0.790827	0.951947
797	ERBB2	chr17	35133365	AFARP1	chr1	113178065	0.793186	0.951947
798	ERBB2	chr17	35133365	C6orf168	chr6	99835944	0.79352	0.951947
799	ERBB2	chr17	35133365	SLAMF7	chr1	157537557	0.79352	0.970858
800	ERBB2	chr17	35133365	GIMAP7	chr7	149655070	0.794602	0.951947
801	ERBB2	chr17	35133365	IL18	chr11	111530935	0.796722	0.951947
802	ERBB2	chr17	35133365	COLEC11	chr2	3185186	0.796722	0.951947
803	ERBB2	chr17	35133365	KLHL13	chrX	116814173	0.796722	0.951947
804	ERBB2	chr17	35133365	FYB	chr5	39225153	0.796722	0.951947
805	ERBB2	chr17	35133365	ZNRF3	chr22	27777089	0.796722	0.960935
806	ERBB2	chr17	35133365	INHBA	chr7	41497973	0.798722	0.959994
807	ERBB2	chr17	35133365	FGFR3	chr4	1777603	0.799922	0.960935
808	ERBB2	chr17	35133365	SNX9	chr6	158334756	0.799922	0.960532
809	ERBB2	chr17	35133365	FMO1	chr1	167986658	0.799922	0.951947
810	ERBB2	chr17	35133365	SH3TC2	chr5	148363900	0.799922	0.970858
811	ERBB2	chr17	35133365	ACTA2	chr10	90698568	0.799922	0.963411
812	ERBB2	chr17	35133365	TM4SF5	chr17	4633006	0.799922	0.972693
813	ERBB2	chr17	35133365	EGFR	chr7	54928934	0.799922	0.951947
814	ERBB2	chr17	35133365	ARHGAP15	chr2	144359388	0.799922	0.951947
815	ERBB2	chr17	35133365	KLRB1	chr12	9645370	0.804	0.989457
816	ERBB2	chr17	35133365	C10orf81	chr10	115526904	0.80424	0.973281
817	ERBB2	chr17	35133365	CLEC4A	chr12	8182135	0.80424	0.951947
818	ERBB2	chr17	35133365	RERG	chr12	15155545	0.80424	0.951947
819	ERBB2	chr17	35133365	RAB17	chr2	238265542	0.805151	0.951947
820	ERBB2	chr17	35133365	GPR110	chr6	47084690	0.806838	0.951947
821	ERBB2	chr17	35133365	CPZ	chr4	8738258	0.806838	0.952023
822	ERBB2	chr17	35133365	CPZ	chr4	8731873	0.806838	0.951947
823	ERBB2	chr17	35133365	NEDD4L	chr18	54133404	0.806838	0.951947
824	ERBB2	chr17	35133365	GALNTL5	chr7	151154415	0.806838	0.951947
825	ERBB2	chr17	35133365	IL28RA	chr1	24226107	0.806838	0.951947
826	ERBB2	chr17	35133365	FOXA1	chr14	37129187	0.806838	0.982865
827	ERBB2	chr17	35133365	TCF2	chr17	33120730	0.806838	0.951947
828	ERBB2	chr17	35133365	GALC	chr14	87470019	0.806927	0.951947
829	ERBB2	chr17	35133365	SAGE1	chrX	134720632	0.812113	0.951947
830	ERBB2	chr17	35133365	C8orf16	chr8	11021537	0.812113	0.951947
831	ERBB2	chr17	35133365	MAGEA8	chrX	148673016	0.81256	0.970858
832	ERBB2	chr17	35133365	AK056146	chr10	131474242	0.81256	0.951947
833	ERBB2	chr17	35133365	LRRC4C	chr11	40092716	0.81256	0.951947
834	ERBB2	chr17	35133365	MAP4K5	chr14	49970937	0.81256	0.951947
835	ERBB2	chr17	35133365	PRKCH	chr14	61054838	0.81256	0.951947
836	ERBB2	chr17	35133365	ELF3	chr1	198712024	0.81256	0.951947
837	ERBB2	chr17	35133365	VTCN1	chr1	117398520	0.81256	0.951947
838	ERBB2	chr17	35133365	SPOCK	chr5	136339043	0.812672	0.951947
839	ERBB2	chr17	35133365	FBLN2	chr3	13654715	0.812956	0.989457
840	ERBB2	chr17	35133365	FNDC5	chr1	33002470	0.812956	0.951947
841	ERBB2	chr17	35133365	THBS1	chr15	37675043	0.812956	0.960935
842	ERBB2	chr17	35133365	FBXO40	chr3	122829380	0.812956	0.951947
843	ERBB2	chr17	35133365	HHLA2	chr3	109522430	0.812956	0.951947
844	ERBB2	chr17	35133365	FMO3	chr1	167818112	0.812956	0.951947
845	ERBB2	chr17	35133365	FZD5	chr2	208457012	0.812956	0.951947
846	ERBB2	chr17	35133365	DKFZp761E13121	chr12	50195623	0.814159	0.951947
847	ERBB2	chr17	35133365	MYT1L	chr2	2300476	0.814159	0.951947
848	ERBB2	chr17	35133365	AK024623	chr4	190342036	0.815461	0.973281
849	ERBB2	chr17	35133365	TAGLN	chr11	116579742	0.816171	0.951947
850	ERBB2	chr17	35133365	FKBP1B	chr2	24147449	0.816171	0.951947
851	ERBB2	chr17	35133365	FKBP1B	chr2	24197863	0.816171	0.951947
852	ERBB2	chr17	35133365	C1QTNF7	chr4	15122988	0.816171	0.951947
853	ERBB2	chr17	35133365	MEF2A	chr15	98071003	0.816171	0.951947
854	ERBB2	chr17	35133365	SCHIP1	chr3	161066665	0.816448	0.973281
855	ERBB2	chr17	35133365	LOC124220	chr16	2820738	0.816448	0.951947
856	ERBB2	chr17	35133365	HCK	chr20	30153134	0.816448	0.951947
857	ERBB2	chr17	35133365	PLA2G10	chr16	14674025	0.816448	0.951947
858	ERBB2	chr17	35133365	EGFR	chr7	54941472	0.825192	0.951947
859	ERBB2	chr17	35133365	PROS1	chr3	95086271	0.825192	0.952023
860	ERBB2	chr17	35133365	CAPN6	chrX	110296072	0.82573	0.952023
861	ERBB2	chr17	35133365	PLEK2	chr14	66923547	0.82573	0.951947
862	ERBB2	chr17	35133365	RECK	chr9	36053817	0.82573	0.951947
863	ERBB2	chr17	35133365	MGC35402	chr19	58123441	0.82573	0.985231
864	ERBB2	chr17	35133365	CDCA5	chr11	64607534	0.82573	0.951947
865	ERBB2	chr17	35133365	FLJ35808	chr17	44194921	0.82573	0.963562
866	ERBB2	chr17	35133365	EGR2	chr10	64242106	0.82573	0.951947
867	ERBB2	chr17	35133365	BC012900	chr8	29247569	0.82573	0.951947
868	ERBB2	chr17	35133365	IL12A	chr3	161194224	0.82573	0.972925
869	ERBB2	chr17	35133365	CCDC15	chr11	124380225	0.82573	0.951947
870	ERBB2	chr17	35133365	MOBKL2B	chr9	27319416	0.82573	0.972494
871	ERBB2	chr17	35133365	ADORA2B	chr17	15819426	0.82573	0.951947
872	ERBB2	chr17	35133365	GPC3	chrX	132551929	0.82573	0.960472
873	ERBB2	chr17	35133365	ZNF420	chr19	42309936	0.82573	0.951947
874	ERBB2	chr17	35133365	HOXD11	chr2	176799453	0.82573	0.951947
875	ERBB2	chr17	35133365	TFF3	chr21	42606699	0.82573	0.951947
876	ERBB2	chr17	35133365	CD48	chr1	157467913	0.82573	0.95706
877	ERBB2	chr17	35133365	COL8A1	chr3	100997552	0.82573	0.951947
878	ERBB2	chr17	35133365	KLK7	chr19	56174882	0.82573	0.951947
879	ERBB2	chr17	35133365	RPL8	chr8	145987546	0.82573	0.951947
880	ERBB2	chr17	35133365	KLF15	chr3	127545340	0.82573	0.951947
881	ERBB2	chr17	35133365	EPHX2	chr8	27418510	0.82573	0.951947
882	ERBB2	chr17	35133365	CPE	chr4	166658159	0.82573	0.951947
883	ERBB2	chr17	35133365	KCNE3	chr11	73843973	0.82573	0.951947
884	ERBB2	chr17	35133365	0	chr12	22732070	0.82573	0.984337
885	ERBB2	chr17	35133365	RASD1	chr17	17340111	0.82573	0.977942
886	ERBB2	chr17	35133365	ZBED2	chr3	112794701	0.82573	0.951947
887	ERBB2	chr17	35133365	WASF3	chr13	26160553	0.82573	0.996544
888	ERBB2	chr17	35133365	FZD4	chr11	86334531	0.82573	0.960935
889	ERBB2	chr17	35133365	PBX1	chr1	161441056	0.82573	0.960935
890	ERBB2	chr17	35133365	IL15	chr4	143011642	0.82573	0.951947
891	ERBB2	chr17	35133365	MARCH4	chr2	216948823	0.82573	0.951947
892	ERBB2	chr17	35133365	RSRC1	chr3	159324412	0.82573	0.952908
893	ERBB2	chr17	35133365	RP3-473B4.1	chrX	133667190	0.82573	0.960935
894	ERBB2	chr17	35133365	SHRM	chr4	78035086	0.82573	0.951947
895	ERBB2	chr17	35133365	LOC401134	chr4	65609514	0.82573	0.951947
896	ERBB2	chr17	35133365	EXO1	chr1	238374741	0.825774	0.951947
897	ERBB2	chr17	35133365	AKR7A3	chr1	19354373	0.826947	0.998487
898	ERBB2	chr17	35133365	EFS	chr14	22896250	0.82713	0.951947
899	ERBB2	chr17	35133365	C10orf45	chr10	14601772	0.828948	0.951947
900	ERBB2	chr17	35133365	TCTEX1D1	chr1	66948106	0.828948	0.951947
901	ERBB2	chr17	35133365	ZNF452	chr6	28647928	0.828948	0.951947
902	ERBB2	chr17	35133365	ZMAT1	chrX	100944255	0.828948	0.951947
903	ERBB2	chr17	35133365	CDX1	chr5	149544166	0.828948	0.951947
904	ERBB2	chr17	35133365	KSP37	chr4	15638271	0.828948	0.951947
905	ERBB2	chr17	35133365	AFF3	chr2	99949183	0.828948	0.977942
906	ERBB2	chr17	35133365	MRC2	chr17	58124544	0.828948	0.951947
907	ERBB2	chr17	35133365	AL833881	chr4	166209479	0.829731	0.951947
908	ERBB2	chr17	35133365	MYOM1	chr18	3056948	0.831109	0.951947
909	ERBB2	chr17	35133365	EPS8L3	chr1	110004783	0.831206	0.951947
910	ERBB2	chr17	35133365	OSBPL7	chr17	43240916	0.831206	0.951947
911	ERBB2	chr17	35133365	TMEM45B	chr11	129230869	0.83193	0.951947
912	ERBB2	chr17	35133365	U54734	chr9	5926662	0.832397	0.951947
913	ERBB2	chr17	35133365	TRIM50A	chr7	72171252	0.832397	0.951947
914	ERBB2	chr17	35133365	UQCRB	chr8	97312171	0.832397	0.951947
915	ERBB2	chr17	35133365	CREB3L1	chr11	46298391	0.832397	0.951947
916	ERBB2	chr17	35133365	NALP7	chr19	60126858	0.832397	0.951947
917	ERBB2	chr17	35133365	GIMAP1	chr7	149854955	0.832397	0.951947
918	ERBB2	chr17	35133365	CKLFSF3	chr16	65201331	0.832397	0.951947
919	ERBB2	chr17	35133365	NXPH3	chr17	45015953	0.832397	0.951947
920	ERBB2	chr17	35133365	DMN	chr15	97492766	0.833234	0.951947
921	ERBB2	chr17	35133365	VSNL1	chr2	17758690	0.833234	0.951947
922	ERBB2	chr17	35133365	ELF5	chr11	34458367	0.835789	0.952023
923	ERBB2	chr17	35133365	MTP	chr4	100901206	0.835789	0.951947
924	ERBB2	chr17	35133365	TANC2	chr17	58855725	0.839044	0.951947
925	ERBB2	chr17	35133365	NNMT	chr11	113688194	0.841282	0.960935
926	ERBB2	chr17	35133365	CXCR3	chrX	70620220	0.842023	0.951947
927	ERBB2	chr17	35133365	HRK	chr12	115761835	0.842023	0.951947
928	ERBB2	chr17	35133365	ARL14	chr3	161878224	0.842023	0.951947
929	ERBB2	chr17	35133365	MGC17301	chr12	54364298	0.842023	0.951947
930	ERBB2	chr17	35133365	PCSK1	chr5	95753798	0.842023	0.951947
931	ERBB2	chr17	35133365	DSCR8	chr21	38450312	0.842023	0.951947
932	ERBB2	chr17	35133365	FLJ10986	chr1	59746299	0.842023	0.951947
933	ERBB2	chr17	35133365	LOC136288	chr7	47859371	0.842023	0.951947
934	ERBB2	chr17	35133365	GABRP	chr5	170148182	0.842023	0.951947
935	ERBB2	chr17	35133365	KIF18A	chr11	28055215	0.842023	0.951947
936	ERBB2	chr17	35133365	KIAA2022	chrX	73737607	0.842023	0.951947
937	ERBB2	chr17	35133365	NEU4	chr2	242478242	0.842023	0.951947
938	ERBB2	chr17	35133365	RSAD2	chr2	6974114	0.842023	0.951947
939	ERBB2	chr17	35133365	NHSL1	chr6	138786173	0.842023	0.951947
940	ERBB2	chr17	35133365	RGS17	chr6	153424191	0.843757	0.951947
941	ERBB2	chr17	35133365	GIF	chr11	59359872	0.844678	0.960935
942	ERBB2	chr17	35133365	KIAA0863	chr18	75997348	0.845279	0.951947
943	ERBB2	chr17	35133365	NRXN2	chr11	64130414	0.845279	0.951947
944	ERBB2	chr17	35133365	COL5A3	chr19	9932167	0.845279	0.972494
945	ERBB2	chr17	35133365	TPM2	chr9	35672080	0.845279	0.998094
946	ERBB2	chr17	35133365	GBP3	chr1	89185497	0.845279	0.951947
947	ERBB2	chr17	35133365	DACH1	chr13	71185314	0.845279	0.951947
948	ERBB2	chr17	35133365	TRAT1	chr3	110055267	0.845279	0.951947
949	ERBB2	chr17	35133365	AF143866	chr7	138194007	0.845279	0.997474
950	ERBB2	chr17	35133365	DCX	chrX	110343275	0.845279	0.955624
951	ERBB2	chr17	35133365	AK093403	chr6	720333	0.845279	0.972494
952	ERBB2	chr17	35133365	LIFR	chr5	38516209	0.845279	0.951947
953	ERBB2	chr17	35133365	AKAP12	chr6	151766451	0.845279	0.951947
954	ERBB2	chr17	35133365	SAMD9L	chr7	92405506	0.845279	0.951947
955	ERBB2	chr17	35133365	IAPP	chr12	21422573	0.845279	0.951947
956	ERBB2	chr17	35133365	BPI	chr20	36382031	0.845279	0.95706
957	ERBB2	chr17	35133365	LOC283697	chr15	27756688	0.845279	0.960935
958	ERBB2	chr17	35133365	TMEM20	chr10	95652040	0.845279	0.985231
959	ERBB2	chr17	35133365	ANXA10	chr4	169435372	0.845279	0.951947
960	ERBB2	chr17	35133365	MSR1	chr8	16010645	0.845279	0.951947
961	ERBB2	chr17	35133365	NR0B2	chr1	26922472	0.845279	0.960935
962	ERBB2	chr17	35133365	HSD11B2	chr16	66028796	0.845279	0.951947
963	ERBB2	chr17	35133365	CD200R1	chr3	114130788	0.845279	0.951947
964	ERBB2	chr17	35133365	NMU	chr4	56316215	0.845279	0.951947
965	ERBB2	chr17	35133365	STYK1	chr12	10663793	0.845279	0.963562
966	ERBB2	chr17	35133365	TMPRSS11D	chr4	68516830	0.845279	0.951947
967	ERBB2	chr17	35133365	LOC283278	chr11	16756019	0.845279	0.985921
968	ERBB2	chr17	35133365	WDR72	chr15	51745061	0.845279	0.960935
969	ERBB2	chr17	35133365	DPYSL3	chr5	146750686	0.845279	0.951947
970	ERBB2	chr17	35133365	CD86	chr3	123321192	0.845279	0.951947
971	ERBB2	chr17	35133365	AGR2	chr7	16614598	0.845279	0.951947
972	ERBB2	chr17	35133365	RNF128	chrX	105844993	0.845279	0.951947
973	ERBB2	chr17	35133365	UBD	chr6	29631971	0.845279	0.951947
974	ERBB2	chr17	35133365	DMRT3	chr9	980918	0.845279	0.951947
975	ERBB2	chr17	35133365	ORM1	chr9	114165571	0.845279	0.968536
976	ERBB2	chr17	35133365	AK022482	chr1	10711908	0.845279	0.960935
977	ERBB2	chr17	35133365	ACVR1C	chr2	158214680	0.845279	0.951947
978	ERBB2	chr17	35133365	BCL2	chr18	59095942	0.845279	0.951947
979	ERBB2	chr17	35133365	LCN2	chr9	127991437	0.845279	0.951947
980	ERBB2	chr17	35133365	MALL	chr2	110202547	0.845279	0.982865
981	ERBB2	chr17	35133365	COL6A3	chr2	238016230	0.845279	0.951947
982	ERBB2	chr17	35133365	HS6ST2	chrX	131485812	0.845279	0.951947
983	ERBB2	chr17	35133365	GHRL	chr3	10302445	0.845279	0.951947
984	ERBB2	chr17	35133365	SFRP5	chr10	99517123	0.845279	0.960935
985	ERBB2	chr17	35133365	TCF21	chr6	134254757	0.845279	0.951947
986	ERBB2	chr17	35133365	TMEPAI	chr20	55657093	0.845279	0.963167
987	ERBB2	chr17	35133365	PDZRN4	chr12	40254537	0.845279	0.951947
988	ERBB2	chr17	35133365	Cep290	chr12	87008026	0.845279	0.951947
989	ERBB2	chr17	35133365	LOC285205	chr3	109129794	0.845279	0.951947
990	ERBB2	chr17	35133365	AK095753	chr20	30054499	0.845279	0.951947
991	ERBB2	chr17	35133365	BC039450	chr4	145922076	0.845279	0.95706
992	ERBB2	chr17	35133365	TMEM47	chrX	34405883	0.845644	0.951947
993	ERBB2	chr17	35133365	MTAC2D1	chr14	91319180	0.846078	0.951947
994	ERBB2	chr17	35133365	TACSTD1	chr2	47512614	0.846078	0.951947
995	ERBB2	chr17	35133365	GPM6A	chr4	176930639	0.846078	0.977942
996	ERBB2	chr17	35133365	HHLA2	chr3	109579303	0.846078	0.951947
997	ERBB2	chr17	35133365	CYBRD1	chr2	172236640	0.846078	0.951947
998	ERBB2	chr17	35133365	MUC16	chr19	8827691	0.847406	0.951947
999	ERBB2	chr17	35133365	SYTL2	chr11	85083417	0.849116	0.951947
1000	ERBB2	chr17	35133365	CHST13	chr3	127744749	0.849116	0.951947
1001	ERBB2	chr17	35133365	CD180	chr5	66513939	0.849116	0.951947
1002	ERBB2	chr17	35133365	AK026738	chr18	31451514	0.850118	0.951947
1003	ERBB2	chr17	35133365	PPAP2C	chr19	239096	0.850118	0.951947
1004	ERBB2	chr17	35133365	TIMP4	chr3	12169583	0.850118	0.998094
1005	ERBB2	chr17	35133365	MYB	chr6	135581846	0.850118	0.951947
1006	ERBB2	chr17	35133365	CLDN23	chr8	8598875	0.850118	0.951947
1007	ERBB2	chr17	35133365	RNF182	chr6	14087182	0.850118	0.951947
1008	ERBB2	chr17	35133365	KCNMA1	chr10	78502942	0.851883	0.960935
1009	ERBB2	chr17	35133365	C8orf48	chr8	13470032	0.851883	0.951947
1010	ERBB2	chr17	35133365	AK091299	chr2	10148078	0.851883	0.951947
1011	ERBB2	chr17	35133365	CRISPLD1	chr8	76107694	0.851883	0.951947
1012	ERBB2	chr17	35133365	MYLK	chr3	124858691	0.851883	0.951947
1013	ERBB2	chr17	35133365	IRAK3	chr12	64928572	0.851883	0.977942
1014	ERBB2	chr17	35133365	GADD45G	chr9	89449559	0.852784	0.951947
1015	ERBB2	chr17	35133365	CCL8	chr17	29670332	0.852784	0.951947
1016	ERBB2	chr17	35133365	FOXA2	chr20	22509906	0.852784	0.951947
1017	ERBB2	chr17	35133365	TSC	chr12	115939491	0.852784	0.951947
1018	ERBB2	chr17	35133365	FLJ14477	chr8	144913874	0.85304	0.973281
1019	ERBB2	chr17	35133365	LRCH2	chrX	114168632	0.85304	0.951947
1020	ERBB2	chr17	35133365	MANSC1	chr12	12387537	0.85304	0.951947
1021	ERBB2	chr17	35133365	LOC219638	chr11	45213077	0.85304	0.963411
1022	ERBB2	chr17	35133365	MAMDC2	chr9	70014960	0.85304	0.951947
1023	ERBB2	chr17	35133365	GMDS	chr6	1672237	0.85304	0.960935
1024	ERBB2	chr17	35133365	LANCL2	chr7	55273243	0.85304	0.951947
1025	ERBB2	chr17	35133365	CLDN4	chr7	72690149	0.85304	0.951947
1026	ERBB2	chr17	35133365	WIF1	chr12	63742558	0.85304	0.951947
1027	ERBB2	chr17	35133365	DKFZp667F0711	chr10	6433751	0.85304	0.951947
1028	ERBB2	chr17	35133365	EMP1	chr12	13260384	0.85304	0.951947
1029	ERBB2	chr17	35133365	B3GNT3	chr19	17783530	0.85304	0.951947
1030	ERBB2	chr17	35133365	FLJ22763	chr3	110351452	0.85304	0.951947
1031	ERBB2	chr17	35133365	UGT2B15	chr4	69693158	0.85304	0.972925
1032	ERBB2	chr17	35133365	PNLIPRP2	chr10	118394550	0.85304	0.951947
1033	ERBB2	chr17	35133365	AATK	chr17	76706202	0.85304	0.951947
1034	ERBB2	chr17	35133365	BEX1	chrX	102123820	0.85304	0.951947
1035	ERBB2	chr17	35133365	SLC40A1	chr2	190252150	0.85304	0.951947
1036	ERBB2	chr17	35133365	ECG2	chr5	147675563	0.85304	0.951947
1037	ERBB2	chr17	35133365	GPR109B	chr12	121711511	0.85304	0.95706
1038	ERBB2	chr17	35133365	MDH2	chr7	75311990	0.85304	0.951947
1039	ERBB2	chr17	35133365	CAPN3	chr15	40489426	0.85304	0.963562
1040	ERBB2	chr17	35133365	MGC20410	chr11	64512245	0.85304	0.951947
1041	ERBB2	chr17	35133365	TMED6	chr16	67934773	0.85304	0.951947
1042	ERBB2	chr17	35133365	CCL13	chr17	29709587	0.85304	0.960935
1043	ERBB2	chr17	35133365	NEXN	chr1	78107060	0.85304	0.951947
1044	ERBB2	chr17	35133365	MMP7	chr11	101899237	0.85304	0.951947
1045	ERBB2	chr17	35133365	CPNE4	chr3	132736323	0.85304	0.951947
1046	ERBB2	chr17	35133365	BMPR1B	chr4	96436584	0.85304	0.960935
1047	ERBB2	chr17	35133365	BICD1	chr12	32372560	0.85304	0.951947
1048	ERBB2	chr17	35133365	ANPEP	chr15	88145350	0.85304	0.985231
1049	ERBB2	chr17	35133365	GLOXD1	chr1	45462073	0.85304	0.951947
1050	ERBB2	chr17	35133365	C10orf45	chr10	14609242	0.85304	0.951947
1051	ERBB2	chr17	35133365	NXPH2	chr2	139262855	0.85304	0.951947
1052	ERBB2	chr17	35133365	OGN	chr9	92245179	0.85304	0.951947
1053	ERBB2	chr17	35133365	HOXA13	chr7	27010171	0.85304	0.960935
1054	ERBB2	chr17	35133365	FLJ20097	chr7	92582839	0.85304	0.951947
1055	ERBB2	chr17	35133365	MUC4	chr3	196994410	0.85304	0.951947
1056	ERBB2	chr17	35133365	MUC4	chr3	196967662	0.85304	0.951947
1057	ERBB2	chr17	35133365	S100A12	chr1	150160049	0.85304	0.951947
1058	ERBB2	chr17	35133365	SEMA3G	chr3	52442492	0.85304	0.972494
1059	ERBB2	chr17	35133365	HAS3	chr16	67704854	0.85304	0.951947
1060	ERBB2	chr17	35133365	ELAVL4	chr1	50379002	0.85304	0.951947
1061	ERBB2	chr17	35133365	SLC22A18AS	chr11	2866176	0.85304	0.951947
1062	ERBB2	chr17	35133365	BC019842	chr18	69740350	0.85304	0.951947
1063	ERBB2	chr17	35133365	KRAS	chr12	25269846	0.85304	0.973281
1064	ERBB2	chr17	35133365	CPNE8	chr12	37332939	0.85304	0.963562
1065	ERBB2	chr17	35133365	RSBN1L	chr7	76970263	0.85304	0.951947
1066	ERBB2	chr17	35133365	MYOC	chr1	168336681	0.85304	0.951947
1067	ERBB2	chr17	35133365	HOXC8	chr12	52691217	0.85304	0.951947
1068	ERBB2	chr17	35133365	KDR	chr4	55785929	0.85304	0.977942
1069	ERBB2	chr17	35133365	CAPNS2	chr16	54158948	0.85304	0.951947
1070	ERBB2	chr17	35133365	LOC441136	chr6	27464645	0.85304	0.982865
1071	ERBB2	chr17	35133365	MAGEB1	chrX	30028763	0.85304	0.951947
1072	ERBB2	chr17	35133365	FAM3D	chr3	58597119	0.85304	0.951947
1073	ERBB2	chr17	35133365	NEBL	chr10	21110362	0.85304	0.951947
1074	ERBB2	chr17	35133365	KRT15	chr17	36928422	0.85304	0.951947
1075	ERBB2	chr17	35133365	IFNG	chr12	66835111	0.85304	0.951947
1076	ERBB2	chr17	35133365	ANG	chr14	20231956	0.85304	0.996544
1077	ERBB2	chr17	35133365	RAFTLIN	chr3	16332878	0.85304	0.951947
1078	ERBB2	chr17	35133365	OLFM4	chr13	52522876	0.85304	0.951947
1079	ERBB2	chr17	35133365	ZNF234	chr19	49353387	0.85304	0.951947
1080	ERBB2	chr17	35133365	NGFRAP1L1	chrX	101215072	0.85304	0.951947
1081	ERBB2	chr17	35133365	FDFT1	chr8	11733507	0.85304	0.951947
1082	ERBB2	chr17	35133365	RPL35	chr9	124699734	0.85304	0.951947
1083	ERBB2	chr17	35133365	B4GALT5	chr20	47747543	0.85304	0.951947
1084	ERBB2	chr17	35133365	C9orf19	chr9	36153582	0.85304	0.951947
1085	ERBB2	chr17	35133365	PHLDA2	chr11	2906921	0.85304	0.951947
1086	ERBB2	chr17	35133365	PLEK	chr2	68527215	0.85304	0.951947
1087	ERBB2	chr17	35133365	FBN1	chr15	46495142	0.85304	0.951947
1088	ERBB2	chr17	35133365	THBS4	chr5	79414659	0.85304	0.951947
1089	ERBB2	chr17	35133365	MT1H	chr16	55262398	0.85304	0.951947
1090	ERBB2	chr17	35133365	TIMP3	chr22	31579742	0.85304	0.972925
1091	ERBB2	chr17	35133365	BLNK	chr10	98021213	0.85304	0.951947
1092	ERBB2	chr17	35133365	PHACTR3	chr20	57855911	0.85304	0.951947
1093	ERBB2	chr17	35133365	TLR8	chrX	12699817	0.85304	0.951947
1094	ERBB2	chr17	35133365	LRRC31	chr3	171040667	0.85304	0.951947
1095	ERBB2	chr17	35133365	UBPH	chr16	23489699	0.85304	0.951947
1096	ERBB2	chr17	35133365	GTF2H3	chr12	122669290	0.85304	0.951947
1097	ERBB2	chr17	35133365	POF1B	chrX	84339077	0.85304	0.951947
1098	ERBB2	chr17	35133365	CRISPLD2	chr16	83429676	0.85304	0.951947
1099	ERBB2	chr17	35133365	CHI3L1	chr1	199882002	0.85304	0.951947
1100	ERBB2	chr17	35133365	FBP2	chr9	94400912	0.85304	0.960935
1101	ERBB2	chr17	35133365	FBP2	chr9	94400716	0.85304	0.960935
1102	ERBB2	chr17	35133365	EDIL3	chr5	83356698	0.85304	0.951947
1103	ERBB2	chr17	35133365	BC039330	chr8	58439764	0.853863	0.970858
1104	ERBB2	chr17	35133365	SCAMP5	chr15	73100480	0.853863	0.982865
1105	ERBB2	chr17	35133365	TMEM71	chr8	133791991	0.853863	0.951947
1106	ERBB2	chr17	35133365	USH1C	chr11	17472046	0.853863	0.951947
1107	ERBB2	chr17	35133365	BC039393	chr13	73126442	0.853863	0.951947
1108	ERBB2	chr17	35133365	AGTR2	chrX	115117526	0.854471	0.951947
1109	ERBB2	chr17	35133365	CLEC10A	chr17	6920051	0.858801	0.951947
1110	ERBB2	chr17	35133365	TMC4	chr19	59355767	0.861399	0.951947
1111	ERBB2	chr17	35133365	ESRRG	chr1	213065670	0.861428	0.951947
1112	ERBB2	chr17	35133365	LDB2	chr4	16552451	0.861962	0.951947
1113	ERBB2	chr17	35133365	TWIST1	chr7	18930127	0.861962	0.951947
1114	ERBB2	chr17	35133365	KALRN	chr3	125349965	0.861962	0.951947
1115	ERBB2	chr17	35133365	LOC401093	chr3	153466446	0.861962	0.951947
1116	ERBB2	chr17	35133365	CTHRC1	chr8	104463914	0.861962	0.951947
1117	ERBB2	chr17	35133365	KRTCAP3	chr2	27577965	0.861962	0.951947
1118	ERBB2	chr17	35133365	FAM77D	chr8	64066044	0.861962	0.960935
1119	ERBB2	chr17	35133365	GPR145	chr6	100510578	0.861962	0.951947
1120	ERBB2	chr17	35133365	MGC17624	chr16	84298932	0.861962	0.996544
1121	ERBB2	chr17	35133365	CASP5	chr11	104377982	0.861962	0.951947
1122	ERBB2	chr17	35133365	CGN	chr1	148322861	0.861962	0.951947
1123	ERBB2	chr17	35133365	INHBA	chr7	41502707	0.861962	0.951947
1124	ERBB2	chr17	35133365	ITM2A	chrX	78424274	0.861962	0.951947
1125	ERBB2	chr17	35133365	FLJ43276	chr15	82924052	0.861962	0.951947
1126	ERBB2	chr17	35133365	KIAA1576	chr16	76569869	0.863063	0.951947
1127	ERBB2	chr17	35133365	GBP4	chr1	89362992	0.863063	0.951947
1128	ERBB2	chr17	35133365	CALB2	chr16	69981515	0.863063	0.951947
1129	ERBB2	chr17	35133365	CA9	chr9	35670995	0.863063	0.951947
1130	ERBB2	chr17	35133365	HOXC10	chr12	52669626	0.863063	0.951947
1131	ERBB2	chr17	35133365	AL109791	chr21	28249816	0.864495	0.951947
1132	ERBB2	chr17	35133365	FGFR1OP	chr6	167406318	0.865369	0.951947
1133	ERBB2	chr17	35133365	BC040644	chr6	100700661	0.865443	0.951947
1134	ERBB2	chr17	35133365	UTY	chrY	14029710	0.866306	0.973281
1135	ERBB2	chr17	35133365	LOC399978	chr11	130221992	0.867074	0.951947
1136	ERBB2	chr17	35133365	GPRC5A	chr12	12961935	0.867152	0.951947
1137	ERBB2	chr17	35133365	FAM46C	chr1	117878899	0.867152	0.951947
1138	ERBB2	chr17	35133365	SELL	chr1	166404178	0.867152	0.951947
1139	ERBB2	chr17	35133365	SLC37A1	chr21	42852168	0.867152	0.951947
1140	ERBB2	chr17	35133365	MYO5C	chr15	50272027	0.867152	0.951947
1141	ERBB2	chr17	35133365	NDRG4	chr16	57104140	0.867152	0.951947
1142	ERBB2	chr17	35133365	LOC280665	chr-1	-1	0.867152	0.951947
1143	ERBB2	chr17	35133365	SDC2	chr8	97691648	0.867735	0.951947
1144	ERBB2	chr17	35133365	KCNH2	chr7	150079778	0.868725	0.951947
1145	ERBB2	chr17	35133365	RPLP1	chr15	67534830	0.870924	0.952023
1146	ERBB2	chr17	35133365	IL8RBP	chr2	218749413	0.871351	0.951947
1147	ERBB2	chr17	35133365	HIBCH	chr2	190942478	0.87381	0.951947
1148	ERBB2	chr17	35133365	SPIN	chr9	88295402	0.87381	0.951947
1149	ERBB2	chr17	35133365	COL10A1	chr6	116547835	0.87381	0.951947
1150	ERBB2	chr17	35133365	IL6	chr7	22542425	0.87381	0.951947
1151	ERBB2	chr17	35133365	CLIC4	chr-1	-1	0.874592	0.972494
1152	ERBB2	chr17	35133365	NFATC2	chr20	49472251	0.875448	0.951947
1153	ERBB2	chr17	35133365	TSPAN13	chr7	16597018	0.875885	0.951947
1154	ERBB2	chr17	35133365	NAT2	chr8	18302684	0.875885	0.951947
1155	ERBB2	chr17	35133365	USP36	chr17	74306638	0.877138	0.960935
1156	ERBB2	chr17	35133365	DMD	chrX	30898424	0.87863	0.951947
1157	ERBB2	chr17	35133365	SLC1A1	chr9	4481856	0.87863	0.951947
1158	ERBB2	chr17	35133365	RGS2	chr1	189509887	0.87863	0.951947
1159	ERBB2	chr17	35133365	VPS13D	chr1	12504485	0.87863	0.960935
1160	ERBB2	chr17	35133365	TNFSF8	chr9	114743990	0.87863	0.960935
1161	ERBB2	chr17	35133365	FAM80A	chr1	42549549	0.87863	0.951947
1162	ERBB2	chr17	35133365	SGK2	chr20	41647283	0.87863	0.960935
1163	ERBB2	chr17	35133365	ID4	chr6	19947583	0.87863	0.970858
1164	ERBB2	chr17	35133365	MGC33486	chr11	65819930	0.87863	0.955961
1165	ERBB2	chr17	35133365	GTF2A1	chr14	80728710	0.87863	0.951947
1166	ERBB2	chr17	35133365	TRIM34	chr11	5612597	0.87863	0.951947
1167	ERBB2	chr17	35133365	KCNN4	chr19	48964964	0.87863	0.951947
1168	ERBB2	chr17	35133365	UNG2	chr5	54564052	0.87863	0.951947
1169	ERBB2	chr17	35133365	SULT1E1	chr4	70895927	0.878667	0.951947
1170	ERBB2	chr17	35133365	GPR124	chr8	37819828	0.878667	0.951947
1171	ERBB2	chr17	35133365	ASB17	chr1	76099846	0.879291	0.951947
1172	ERBB2	chr17	35133365	MYOT	chr5	137250526	0.879291	0.951947
1173	ERBB2	chr17	35133365	SORBS1	chr10	97142413	0.879291	0.951947
1174	ERBB2	chr17	35133365	MYOM2	chr8	2080536	0.879291	0.971573
1175	ERBB2	chr17	35133365	NOPE	chr15	63461087	0.879291	0.951947
1176	ERBB2	chr17	35133365	SSBP2	chr5	80978463	0.879291	0.951947
1177	ERBB2	chr17	35133365	FNDC1	chr6	159657585	0.879291	0.951947
1178	ERBB2	chr17	35133365	AK024927	chr6	54917197	0.880652	0.951947
1179	ERBB2	chr17	35133365	CLDN3	chr7	72628587	0.880849	0.951947
1180	ERBB2	chr17	35133365	CEACAM1	chr19	47703443	0.880849	0.960935
1181	ERBB2	chr17	35133365	ADAMTS5	chr21	27215714	0.880849	0.951947
1182	ERBB2	chr17	35133365	MXD1	chr2	70074162	0.881172	0.951947
1183	ERBB2	chr17	35133365	FLJ35880	chr3	131686017	0.881286	0.970858
1184	ERBB2	chr17	35133365	BRDT	chr1	92158221	0.882155	0.951947
1185	ERBB2	chr17	35133365	LOC152573	chr4	42244380	0.883538	0.951947
1186	ERBB2	chr17	35133365	PDGFRL	chr8	17535892	0.883538	0.951947
1187	ERBB2	chr17	35133365	DMBT1	chr10	124392991	0.883736	0.968536
1188	ERBB2	chr17	35133365	THBD	chr20	22975169	0.883736	0.951947
1189	ERBB2	chr17	35133365	CD24	chr5	78957218	0.883736	0.951947
1190	ERBB2	chr17	35133365	RHPN2	chr19	38161368	0.885318	0.951947
1191	ERBB2	chr17	35133365	XRCC5	chr2	216868161	0.885318	0.951947
1192	ERBB2	chr17	35133365	RSNL2	chr2	29294923	0.885437	0.963562
1193	ERBB2	chr17	35133365	C6orf143	chr6	54913883	0.885958	0.951947
1194	ERBB2	chr17	35133365	LILRB3	chr19	59412603	0.885958	0.951947
1195	ERBB2	chr17	35133365	CPA3	chr3	150084239	0.885958	0.977942
1196	ERBB2	chr17	35133365	TMC5	chr16	19349299	0.886289	0.951947
1197	ERBB2	chr17	35133365	TMC5	chr16	19398256	0.886289	0.982865
1198	ERBB2	chr17	35133365	CDA08	chr16	46121212	0.886289	0.951947
1199	ERBB2	chr17	35133365	LOC151878	chr3	65682690	0.886289	0.951947
1200	ERBB2	chr17	35133365	EGR1	chr5	137832058	0.886876	0.951947
1201	ERBB2	chr17	35133365	COL7A1	chr3	48577337	0.888211	0.951947
1202	ERBB2	chr17	35133365	PSD3	chr8	18429601	0.888211	0.951947
1203	ERBB2	chr17	35133365	PSD3	chr8	18433147	0.888211	0.951947
1204	ERBB2	chr17	35133365	LOC157860	chr8	37574313	0.888211	0.951947
1205	ERBB2	chr17	35133365	DAAM1	chr14	58802408	0.888448	0.951947
1206	ERBB2	chr17	35133365	KCNK5	chr6	39264772	0.89069	0.951947
1207	ERBB2	chr17	35133365	A2BP1	chr16	7701308	0.891515	0.951947
1208	ERBB2	chr17	35133365	ABCA12	chr2	215622870	0.891712	0.951947
1209	ERBB2	chr17	35133365	AK026761	chr2	213397725	0.892184	0.965425
1210	ERBB2	chr17	35133365	ISG20	chr15	86996405	0.892242	0.973281
1211	ERBB2	chr17	35133365	TCEAL2	chrX	101188678	0.89578	0.951947
1212	ERBB2	chr17	35133365	PFAAP5	chr13	32008424	0.89578	0.951947
1213	ERBB2	chr17	35133365	TRIM31	chr6	30187404	0.89578	0.972974
1214	ERBB2	chr17	35133365	C11orf9	chr11	61311573	0.89578	0.951947
1215	ERBB2	chr17	35133365	COL4A1	chr13	109602686	0.896726	0.951947
1216	ERBB2	chr17	35133365	STXBP6	chr14	24358131	0.896726	0.951947
1217	ERBB2	chr17	35133365	LAMA3	chr18	19733267	0.896726	0.951947
1218	ERBB2	chr17	35133365	SPP1	chr4	89261011	0.896726	0.951947
1219	ERBB2	chr17	35133365	XM_210146	chr14	81141558	0.896726	0.951947
1220	ERBB2	chr17	35133365	RGN	chrX	46696846	0.89877	0.951947
1221	ERBB2	chr17	35133365	PRKD1	chr14	29169756	0.89877	0.951947
1222	ERBB2	chr17	35133365	BC039395	chr-1	-1	0.89877	0.951947
1223	ERBB2	chr17	35133365	IL10	chr1	203329815	0.89877	0.996544
1224	ERBB2	chr17	35133365	FGFR4	chr5	176453279	0.89877	0.951947
1225	ERBB2	chr17	35133365	SULT1B1	chr4	70777061	0.89877	0.951947
1226	ERBB2	chr17	35133365	CAMP	chr3	48241904	0.89877	0.951947
1227	ERBB2	chr17	35133365	DGAT2	chr11	75190127	0.89877	0.951947
1228	ERBB2	chr17	35133365	ITPR1	chr3	4863293	0.89877	0.951947
1229	ERBB2	chr17	35133365	CYP1B1	chr2	38207150	0.89877	0.951947
1230	ERBB2	chr17	35133365	SCCPDH	chr1	243255415	0.89877	0.977942
1231	ERBB2	chr17	35133365	CASC1	chr12	25158961	0.89877	0.951947
1232	ERBB2	chr17	35133365	CCT3	chr1	153100332	0.89877	0.97114
1233	ERBB2	chr17	35133365	CFL2	chr14	34252034	0.89877	0.951947
1234	ERBB2	chr17	35133365	MMP1	chr11	102171126	0.89877	0.951947
1235	ERBB2	chr17	35133365	GPRC5B	chr16	19779299	0.89877	0.951947
1236	ERBB2	chr17	35133365	FGD4	chr12	32562380	0.89877	0.951947
1237	ERBB2	chr17	35133365	PI16	chr6	37037214	0.89877	0.960935
1238	ERBB2	chr17	35133365	C8orf71	chr8	58355731	0.89877	0.951947
1239	ERBB2	chr17	35133365	SUV420H1	chr11	67692772	0.89877	0.951947
1240	ERBB2	chr17	35133365	LOC200383	chr2	84883950	0.89877	0.951947
1241	ERBB2	chr17	35133365	SGNE1	chr15	30764101	0.89877	0.972974
1242	ERBB2	chr17	35133365	C6orf170	chr6	121475920	0.89877	0.970858
1243	ERBB2	chr17	35133365	NKD2	chr5	1091729	0.89877	0.951947
1244	ERBB2	chr17	35133365	EZH2	chr7	148008728	0.89877	0.987088
1245	ERBB2	chr17	35133365	C10orf56	chr10	80812149	0.89877	0.951947
1246	ERBB2	chr17	35133365	HSMCR30	chr-1	-1	0.89877	0.951947
1247	ERBB2	chr17	35133365	PLN	chr6	118986953	0.899355	0.951947
1248	ERBB2	chr17	35133365	ABCC13	chr21	14585784	0.900139	0.951947
1249	ERBB2	chr17	35133365	CORIN	chr4	47486099	0.900139	0.951947
1250	ERBB2	chr17	35133365	DKFZp761L1417	chr7	98089573	0.900139	0.951947
1251	ERBB2	chr17	35133365	FLJ90723	chr5	43053264	0.900139	0.951947
1252	ERBB2	chr17	35133365	SEPP1	chr5	42836605	0.900296	0.951947
1253	ERBB2	chr17	35133365	MAGEC1	chrX	140721353	0.902123	0.951947
1254	ERBB2	chr17	35133365	C6orf85	chr6	3214747	0.902722	0.951947
1255	ERBB2	chr17	35133365	AL831867	chr4	87583195	0.902722	0.963562
1256	ERBB2	chr17	35133365	LHFP	chr13	38815495	0.902893	0.951947
1257	ERBB2	chr17	35133365	BMX	chrX	15334145	0.902893	0.951947
1258	ERBB2	chr17	35133365	HHAT	chr1	207237680	0.902893	0.951947
1259	ERBB2	chr17	35133365	TSCOT	chr9	112721148	0.903941	0.951947
1260	ERBB2	chr17	35133365	THEX1	chr8	8928017	0.903941	0.951947
1261	ERBB2	chr17	35133365	TCF1	chr12	119902878	0.903941	0.951947
1262	ERBB2	chr17	35133365	LZTS1	chr8	20148966	0.903941	0.973281
1263	ERBB2	chr17	35133365	ZNF521	chr18	20925965	0.903941	0.973281
1264	ERBB2	chr17	35133365	GGH	chr8	64099193	0.903941	0.951947
1265	ERBB2	chr17	35133365	TGFA	chr2	70586734	0.903941	0.951947
1266	ERBB2	chr17	35133365	HOXA11	chr7	26994432	0.903941	0.960935
1267	ERBB2	chr17	35133365	LOC202451	chr6	138707096	0.903941	0.951947
1268	ERBB2	chr17	35133365	SLC27A2	chr15	48302472	0.903941	0.951947
1269	ERBB2	chr17	35133365	SCRG1	chr4	174684145	0.903941	0.951947
1270	ERBB2	chr17	35133365	KCTD3	chr1	212181952	0.903941	0.951947
1271	ERBB2	chr17	35133365	CLCA3	chr1	86827951	0.903941	0.977942
1272	ERBB2	chr17	35133365	KIF3A	chr5	132062821	0.903941	0.951947
1273	ERBB2	chr17	35133365	C1orf54	chr1	147062053	0.903941	0.951947
1274	ERBB2	chr17	35133365	CTCFL	chr20	55506015	0.903941	0.951947
1275	ERBB2	chr17	35133365	ZNF204	chr6	27433593	0.903941	0.951947
1276	ERBB2	chr17	35133365	AF339815	chr13	87058730	0.903941	0.951947
1277	ERBB2	chr17	35133365	MASS1	chr5	90433837	0.903941	0.951947
1278	ERBB2	chr17	35133365	PTN	chr7	136393267	0.905121	0.951947
1279	ERBB2	chr17	35133365	PAX4	chr7	126844753	0.905121	0.973281
1280	ERBB2	chr17	35133365	MT1G	chr16	55258260	0.905514	0.951947
1281	ERBB2	chr17	35133365	FCER1A	chr1	156086986	0.9073	0.985231
1282	ERBB2	chr17	35133365	EGFR	chr7	55048459	0.9073	0.951947
1283	ERBB2	chr17	35133365	LONRF3	chrX	117933513	0.9073	0.951947
1284	ERBB2	chr17	35133365	CALR	chr19	12910984	0.9073	0.951947
1285	ERBB2	chr17	35133365	IL1RN	chr2	113604860	0.9073	0.951947
1286	ERBB2	chr17	35133365	CD24	chr-1	-1	0.9073	0.951947
1287	ERBB2	chr17	35133365	CD34	chr1	204450505	0.9073	0.951947
1288	ERBB2	chr17	35133365	TMEM16D	chr12	100024290	0.9073	0.960935
1289	ERBB2	chr17	35133365	NR4A2	chr2	157007186	0.9073	0.951947
1290	ERBB2	chr17	35133365	ABCA13	chr7	48463968	0.9073	0.968536
1291	ERBB2	chr17	35133365	TPD52	chr8	81112932	0.9073	0.972494
1292	ERBB2	chr17	35133365	SELENBP1	chr1	148151140	0.9073	0.951947
1293	ERBB2	chr17	35133365	LOC339025	chr15	94503204	0.907671	0.951947
1294	ERBB2	chr17	35133365	unknown	chr22	38197809	0.907671	0.963562
1295	ERBB2	chr17	35133365	FLJ21062	chr7	89584057	0.907671	0.951947
1296	ERBB2	chr17	35133365	ANTXR1	chr2	69216198	0.907671	0.951947
1297	ERBB2	chr17	35133365	TMEM56	chr1	95351395	0.907671	0.998094
1298	ERBB2	chr17	35133365	BC037323	chr1	70321935	0.907812	0.985231
1299	ERBB2	chr17	35133365	JAG1	chr20	10588535	0.909425	0.951947
1300	ERBB2	chr17	35133365	SPARCL1	chr4	88772118	0.910073	0.951947
1301	ERBB2	chr17	35133365	ZDHHC11	chr5	872658	0.910938	0.951947
1302	ERBB2	chr17	35133365	BGN	chrX	152293169	0.910938	0.951947
1303	ERBB2	chr17	35133365	MUC17	chr7	100289802	0.910938	0.951947
1304	ERBB2	chr17	35133365	MGC42105	chr5	43316230	0.911567	0.951947
1305	ERBB2	chr17	35133365	ATP1B1	chr1	165832201	0.911777	0.951947
1306	ERBB2	chr17	35133365	NEDD9	chr6	11326983	0.91353	0.960935
1307	ERBB2	chr17	35133365	SULT1C2	chr2	108453358	0.91353	0.951947
1308	ERBB2	chr17	35133365	LOC116123	chr1	163325995	0.91353	0.951947
1309	ERBB2	chr17	35133365	PIGR	chr1	203491668	0.91353	0.951947
1310	ERBB2	chr17	35133365	PLA2R1	chr2	160628832	0.91353	0.951947
1311	ERBB2	chr17	35133365	FBP1	chr9	94445022	0.91353	0.951947
1312	ERBB2	chr17	35133365	VNN1	chr6	133044684	0.91353	0.951947
1313	ERBB2	chr17	35133365	CXCL2	chr4	75327813	0.91353	0.951947
1314	ERBB2	chr17	35133365	LOC387763	chr11	43922010	0.91353	0.982865
1315	ERBB2	chr17	35133365	ARMCX1	chrX	100614166	0.91379	0.951947
1316	ERBB2	chr17	35133365	GPC6	chr13	92787115	0.91379	0.951947
1317	ERBB2	chr17	35133365	C18orf2	chr18	1259732	0.91386	0.951947
1318	ERBB2	chr17	35133365	NDN	chr15	21482675	0.914927	0.982865
1319	ERBB2	chr17	35133365	BCAS1	chr20	51994877	0.914994	0.951947
1320	ERBB2	chr17	35133365	CA844148	chr10	20617643	0.914994	0.951947
1321	ERBB2	chr17	35133365	BC040984	chrY	17419934	0.914994	0.960935
1322	ERBB2	chr17	35133365	SOX11	chr2	5790134	0.914994	0.951947
1323	ERBB2	chr17	35133365	TMEM12	chr10	129566132	0.914994	0.951947
1324	ERBB2	chr17	35133365	DCN	chr12	90049358	0.914994	0.951947
1325	ERBB2	chr17	35133365	ARMC3	chr10	23335832	0.914994	0.951947
1326	ERBB2	chr17	35133365	DDX25	chr11	125298068	0.91631	0.951947
1327	ERBB2	chr17	35133365	CYP4F12	chr19	15668919	0.917483	0.951947
1328	ERBB2	chr17	35133365	0	chr7	50294468	0.920489	0.951947
1329	ERBB2	chr17	35133365	GZMK	chr5	54365373	0.920944	0.951947
1330	ERBB2	chr17	35133365	WFDC1	chr16	82920860	0.920944	0.951947
1331	ERBB2	chr17	35133365	C1orf75	chr1	208947011	0.920944	0.951947
1332	ERBB2	chr17	35133365	HSD17B4	chr5	118902518	0.920944	0.951947
1333	ERBB2	chr17	35133365	FLJ14054	chr5	32827147	0.920944	0.960935
1334	ERBB2	chr17	35133365	FLJ25084	chr2	70099136	0.920944	0.951947
1335	ERBB2	chr17	35133365	JRKL	chr11	95765868	0.920944	0.951947
1336	ERBB2	chr17	35133365	SYT13	chr11	45220225	0.920944	0.951947
1337	ERBB2	chr17	35133365	PKD2L1	chr10	102038092	0.920944	0.951947
1338	ERBB2	chr17	35133365	KIF24	chr9	34300105	0.920944	0.951947
1339	ERBB2	chr17	35133365	ISL1	chr5	50725106	0.920944	0.951947
1340	ERBB2	chr17	35133365	LOC221091	chr11	62211641	0.920944	0.977942
1341	ERBB2	chr17	35133365	C14orf78	chr14	104491026	0.920944	0.951947
1342	ERBB2	chr17	35133365	NRXN3	chr14	79398036	0.920944	0.951947
1343	ERBB2	chr17	35133365	PPP2R2B	chr5	146298859	0.920944	0.951947
1344	ERBB2	chr17	35133365	MAK	chr6	10872594	0.920944	0.951947
1345	ERBB2	chr17	35133365	TMEM16A	chr11	69711546	0.920944	0.951947
1346	ERBB2	chr17	35133365	PCDHB5	chr5	140497604	0.920944	0.951947
1347	ERBB2	chr17	35133365	CANP	chr11	58648783	0.921707	0.973281
1348	ERBB2	chr17	35133365	PDLIM3	chr4	186821355	0.921707	0.951947
1349	ERBB2	chr17	35133365	FLJ22655	chr12	18125107	0.921754	0.95706
1350	ERBB2	chr17	35133365	STX11	chr6	144550470	0.92502	0.951947
1351	ERBB2	chr17	35133365	BC030122	chr5	87768000	0.925411	0.951947
1352	ERBB2	chr17	35133365	KIAA0514	chr10	46425493	0.925909	0.963562
1353	ERBB2	chr17	35133365	BC031314	chr14	57530116	0.925909	0.951947
1354	ERBB2	chr17	35133365	ZNF415	chr19	58304757	0.925909	0.951947
1355	ERBB2	chr17	35133365	ATP4A	chr19	40733030	0.926644	0.951947
1356	ERBB2	chr17	35133365	DDX42	chr16	55250563	0.926644	0.972693
1357	ERBB2	chr17	35133365	SLC9A2	chr2	102783424	0.926644	0.951947
1358	ERBB2	chr17	35133365	SFTPG	chr6	31007214	0.926644	0.951947
1359	ERBB2	chr17	35133365	C2orf11	chr2	198262262	0.928739	0.951947
1360	ERBB2	chr17	35133365	CLIC6	chr21	35012168	0.928739	0.951947
1361	ERBB2	chr17	35133365	GNGT1	chr7	93180721	0.931027	0.951947
1362	ERBB2	chr17	35133365	PRSS16	chr6	27330788	0.931027	0.951947
1363	ERBB2	chr17	35133365	SLC19A3	chr2	228399775	0.931027	0.951947
1364	ERBB2	chr17	35133365	SERPINB2	chr18	59713538	0.931027	0.960935
1365	ERBB2	chr17	35133365	EDNRA	chr4	148823306	0.931027	0.973281
1366	ERBB2	chr17	35133365	AF143322	chr4	160415676	0.931027	0.951947
1367	ERBB2	chr17	35133365	ACMSD	chr2	135429950	0.931027	0.951947
1368	ERBB2	chr17	35133365	PDGFRB	chr5	149474608	0.931027	0.951947
1369	ERBB2	chr17	35133365	HSD17B2	chr16	80662101	0.931027	0.982286
1370	ERBB2	chr17	35133365	COL3A1	chr2	189698297	0.932161	0.973281
1371	ERBB2	chr17	35133365	CSF3R	chr1	36602856	0.932161	0.951947
1372	ERBB2	chr17	35133365	LILRB2	chr19	59470286	0.932161	0.951947
1373	ERBB2	chr17	35133365	NEIL2	chr8	11681013	0.932161	0.951947
1374	ERBB2	chr17	35133365	RRAD	chr16	65513113	0.932161	0.951947
1375	ERBB2	chr17	35133365	S100P	chr4	6816697	0.932309	0.951947
1376	ERBB2	chr17	35133365	C10orf72	chr10	49980721	0.93491	0.951947
1377	ERBB2	chr17	35133365	C1QTNF3	chr5	34056272	0.93491	0.960935
1378	ERBB2	chr17	35133365	MGP	chr12	14929975	0.935291	0.960935
1379	ERBB2	chr17	35133365	FLJ20245	chr9	137452206	0.935291	0.951947
1380	ERBB2	chr17	35133365	CLDN14	chr21	36755036	0.936779	0.951947
1381	ERBB2	chr17	35133365	LOC440986	chr3	156657950	0.936779	0.951947
1382	ERBB2	chr17	35133365	ITGBL1	chr13	101033645	0.936779	0.951947
1383	ERBB2	chr17	35133365	PALMD	chr1	99867199	0.936779	0.951947
1384	ERBB2	chr17	35133365	PGAP1	chr2	197603202	0.936779	0.977942
1385	ERBB2	chr17	35133365	TF	chr3	134975517	0.937127	0.951947
1386	ERBB2	chr17	35133365	GJB1	chrX	70227751	0.937456	0.982865
1387	ERBB2	chr17	35133365	ZNF423	chr16	48227132	0.937456	0.972494
1388	ERBB2	chr17	35133365	ORF1-FL49	chr5	139554269	0.937456	0.963562
1389	ERBB2	chr17	35133365	IGFL2	chr19	51356214	0.937456	0.951947
1390	ERBB2	chr17	35133365	RAB28	chr4	13134442	0.939441	0.951947
1391	ERBB2	chr17	35133365	KIAA1411	chr6	71248499	0.939441	0.951947
1392	ERBB2	chr17	35133365	FAM44A	chr4	13282702	0.939441	0.960935
1393	ERBB2	chr17	35133365	C20orf46	chr20	1109340	0.939441	0.960935
1394	ERBB2	chr17	35133365	GYPC	chr2	127170306	0.939441	0.951947
1395	ERBB2	chr17	35133365	KCNMB4	chr12	69110855	0.939441	0.969885
1396	ERBB2	chr17	35133365	LOC348751	chr2	200536304	0.939441	0.951947
1397	ERBB2	chr17	35133365	MPDZ	chr9	13096979	0.939441	0.951947
1398	ERBB2	chr17	35133365	ZMYND12	chr1	42567982	0.939441	0.972693
1399	ERBB2	chr17	35133365	EDN1	chr6	12404373	0.939441	0.951947
1400	ERBB2	chr17	35133365	ACAS2L	chr20	24970708	0.939441	0.951947
1401	ERBB2	chr17	35133365	NRG2	chr5	139208366	0.939441	0.951947
1402	ERBB2	chr17	35133365	NEDD9	chr6	11293729	0.939441	0.951947
1403	ERBB2	chr17	35133365	FLJ38725	chr13	43364124	0.939441	0.951947
1404	ERBB2	chr17	35133365	CAV1	chr7	115758838	0.939441	0.951947
1405	ERBB2	chr17	35133365	COLEC12	chr18	321670	0.939441	0.963562
1406	ERBB2	chr17	35133365	IGF1	chr12	101292725	0.939441	0.951947
1407	ERBB2	chr17	35133365	LOC91461	chr2	42193734	0.940648	0.951947
1408	ERBB2	chr17	35133365	AK023033	chr7	38793557	0.940648	0.972494
1409	ERBB2	chr17	35133365	SLC44A3	chr1	95034993	0.941112	0.951947
1410	ERBB2	chr17	35133365	GNG11	chr7	93195851	0.941112	0.998487
1411	ERBB2	chr17	35133365	CYP24A1	chr20	52222975	0.941112	0.951947
1412	ERBB2	chr17	35133365	TRIM7	chr5	180564263	0.941112	0.951947
1413	ERBB2	chr17	35133365	LRP4	chr11	46835834	0.941112	0.951947
1414	ERBB2	chr17	35133365	LOC93432	chr7	141294044	0.941112	0.951947
1415	ERBB2	chr17	35133365	AK024852	chr19	36519901	0.941112	0.985231
1416	ERBB2	chr17	35133365	ST6GALNAC5	chr1	77108829	0.941112	0.977942
1417	ERBB2	chr17	35133365	CA2	chr8	86564813	0.941112	0.973281
1418	ERBB2	chr17	35133365	NFIA	chr1	61403310	0.941112	0.951947
1419	ERBB2	chr17	35133365	BC032899	chr1	222583951	0.941112	0.951947
1420	ERBB2	chr17	35133365	PTPN3	chr9	109220397	0.941112	0.951947
1421	ERBB2	chr17	35133365	0	chr4	87290710	0.941112	0.951947
1422	ERBB2	chr17	35133365	IL18RAP	chr2	102527441	0.941112	0.985231
1423	ERBB2	chr17	35133365	MGC10646	chr4	80595666	0.941112	0.951947
1424	ERBB2	chr17	35133365	PRKXP1	chr15	98905578	0.941685	0.951947
1425	ERBB2	chr17	35133365	FLJ23560	chr12	75241013	0.941685	0.951947
1426	ERBB2	chr17	35133365	ADAM28	chr-1	-1	0.941685	0.951947
1427	ERBB2	chr17	35133365	TBXAS1	chr7	139025218	0.941685	0.951947
1428	ERBB2	chr17	35133365	FLJ22313	chr7	35502606	0.941685	0.977942
1429	ERBB2	chr17	35133365	C9orf148	chr9	121726680	0.941685	0.951947
1430	ERBB2	chr17	35133365	SMCY	chrY	20255771	0.941685	0.989457
1431	ERBB2	chr17	35133365	LOC441708	chr15	19195207	0.941685	0.951947
1432	ERBB2	chr17	35133365	KIF21A	chr12	37973560	0.941685	0.951947
1433	ERBB2	chr17	35133365	HTR1D	chr1	23263853	0.941685	0.951947
1434	ERBB2	chr17	35133365	MEOX2	chr7	15424857	0.941685	0.951947
1435	ERBB2	chr17	35133365	CYP2J2	chr1	60085486	0.941685	0.951947
1436	ERBB2	chr17	35133365	AK054741	chr8	14780341	0.941685	0.951947
1437	ERBB2	chr17	35133365	BUB1	chr2	111132251	0.941685	0.955624
1438	ERBB2	chr17	35133365	MANEA	chr6	96141430	0.941685	0.951947
1439	ERBB2	chr17	35133365	ALPI	chr2	233150057	0.942509	0.960935
1440	ERBB2	chr17	35133365	NOXO1	chr16	1970959	0.942509	0.951947
1441	ERBB2	chr17	35133365	TPT1	chr13	44812221	0.942509	0.951947
1442	ERBB2	chr17	35133365	BC026277	chr-1	-1	0.947275	0.951947
1443	ERBB2	chr17	35133365	PHLDA3	chr1	198169136	0.947719	0.951947
1444	ERBB2	chr17	35133365	MEGF10	chr5	126782723	0.948295	0.951947
1445	ERBB2	chr17	35133365	TNS4	chr17	35888362	0.948295	0.951947
1446	ERBB2	chr17	35133365	LOC375295	chr2	177320284	0.950205	0.977942
1447	ERBB2	chr17	35133365	CYR61	chr1	85760671	0.950205	0.951947
1448	ERBB2	chr17	35133365	BCMP11	chr7	16673367	0.950205	0.985231
1449	ERBB2	chr17	35133365	ARHGAP29	chr1	94355199	0.950205	0.972925
1450	ERBB2	chr17	35133365	TUBAL3	chr10	5425254	0.951086	0.951947
1451	ERBB2	chr17	35133365	AK024921	chr14	56831518	0.951086	0.951947
1452	ERBB2	chr17	35133365	CLIC5	chr6	45990025	0.951182	0.951947
1453	ERBB2	chr17	35133365	AL049260	chr3	77270614	0.952786	0.951947
1454	ERBB2	chr17	35133365	C10orf79	chr10	105893319	0.953652	0.973281
1455	ERBB2	chr17	35133365	RGS18	chr1	188886171	0.953652	0.972494
1456	ERBB2	chr17	35133365	PLCXD1	chrX	140879	0.953652	0.951947
1457	ERBB2	chr17	35133365	TSPAN1	chr1	46362917	0.953652	0.985921
1458	ERBB2	chr17	35133365	SLITL2	chr16	4373256	0.953652	0.951947
1459	ERBB2	chr17	35133365	C8orf72	chr8	59222612	0.953652	0.951947
1460	ERBB2	chr17	35133365	PRDM6	chr5	122551321	0.953652	0.951947
1461	ERBB2	chr17	35133365	ABCA10	chr17	64663599	0.953652	0.951947
1462	ERBB2	chr17	35133365	KRT17	chr17	37034029	0.953652	0.951947
1463	ERBB2	chr17	35133365	C6orf65	chr6	56965135	0.953652	0.951947
1464	ERBB2	chr17	35133365	GRB7	chr17	35152032	0.954153	0.960935
1465	ERBB2	chr17	35133365	DCDC2	chr6	24286602	0.95575	0.951947
1466	ERBB2	chr17	35133365	S100Z	chr5	76209262	0.95575	0.970858
1467	ERBB2	chr17	35133365	CTGF	chr6	132311099	0.95575	0.973281
1468	ERBB2	chr17	35133365	LOC144347	chr12	123324909	0.957541	0.951947
1469	ERBB2	chr17	35133365	AK055008	chr14	61338906	0.957541	0.951947
1470	ERBB2	chr17	35133365	PLS1	chr3	143913095	0.957541	0.951947
1471	ERBB2	chr17	35133365	TSGA2	chr21	42769097	0.957709	0.951947
1472	ERBB2	chr17	35133365	FRMD6	chr14	51265127	0.959716	0.951947
1473	ERBB2	chr17	35133365	ZFHX1B	chr2	144979947	0.961106	0.951947
1474	ERBB2	chr17	35133365	FLJ37587	chr12	108348545	0.962352	0.951947
1475	ERBB2	chr17	35133365	BC028044	chr21	18864429	0.962561	0.951947
1476	ERBB2	chr17	35133365	AK093976	chr18	67340243	0.963788	0.951947
1477	ERBB2	chr17	35133365	DENND1A	chr9	123294118	0.963788	0.951947
1478	ERBB2	chr17	35133365	MS4A8B	chr11	60239539	0.964101	0.951947
1479	ERBB2	chr17	35133365	CCL14	chr17	31334905	0.964101	0.951947
1480	ERBB2	chr17	35133365	NRP2	chr2	206395024	0.964421	0.951947
1481	ERBB2	chr17	35133365	LRRN6A	chr15	75693859	0.96509	0.951947
1482	ERBB2	chr17	35133365	HTR2B	chr2	231798817	0.966666	0.951947
1483	ERBB2	chr17	35133365	AK056737	chr-1	-1	0.966666	0.951947
1484	ERBB2	chr17	35133365	TNP1	chr2	217549795	0.966991	0.951947
1485	ERBB2	chr17	35133365	FSTL1	chr3	121613443	0.96824	0.960935
1486	ERBB2	chr17	35133365	OSR1	chr2	19472924	0.97022	0.951947
1487	ERBB2	chr17	35133365	C20orf22	chr20	25230863	0.970641	0.951947
1488	ERBB2	chr17	35133365	SLC35A3	chr1	100200082	0.970641	0.982865
1489	ERBB2	chr17	35133365	NR4A1	chr12	50739019	0.970718	0.951947
1490	ERBB2	chr17	35133365	POSTN	chr13	37051156	0.972049	0.960935
1491	ERBB2	chr17	35133365	VGL-3	chr3	87070361	0.972049	0.951947
1492	ERBB2	chr17	35133365	DKFZP566N034	chr2	135047551	0.972049	0.960935
1493	ERBB2	chr17	35133365	RPRM	chr2	154159434	0.972313	0.951947
1494	ERBB2	chr17	35133365	C6orf117	chr6	84821776	0.972313	0.951947
1495	ERBB2	chr17	35133365	MOGAT1	chr2	223379634	0.972313	0.951947
1496	ERBB2	chr17	35133365	KIF15	chr3	44854858	0.972313	0.951947
1497	ERBB2	chr17	35133365	ASS	chr9	130371669	0.972313	0.951947
1498	ERBB2	chr17	35133365	DDO	chr6	110820907	0.973148	0.951947
1499	ERBB2	chr17	35133365	SAA2	chr11	18223578	0.974826	0.951947
1500	ERBB2	chr17	35133365	RNU45B	chr-1	-1	0.974826	0.951947
1501	ERBB2	chr17	35133365	KIAA1166	chrX	63919531	0.974826	0.977942
1502	ERBB2	chr17	35133365	LOC51315	chr2	88166875	0.974826	0.951947
1503	ERBB2	chr17	35133365	FHOD3	chr18	32613756	0.97651	0.960935
1504	ERBB2	chr17	35133365	C2orf23	chr2	86353025	0.97651	0.951947
1505	ERBB2	chr17	35133365	IL4	chr5	132037683	0.979026	0.951947
1506	ERBB2	chr17	35133365	POT1	chr7	124097362	0.979026	0.951947
1507	ERBB2	chr17	35133365	ADAMTS2	chr5	178473601	0.979026	0.951947
1508	ERBB2	chr17	35133365	SLC41A2	chr12	103701457	0.980006	0.960935
1509	ERBB2	chr17	35133365	BC036363	chr10	52394824	0.9813	0.951947
1510	ERBB2	chr17	35133365	TNFSF11	chr13	42079188	0.983262	0.951947
1511	ERBB2	chr17	35133365	CYP2B6	chr19	46215971	0.983262	0.973281
1512	ERBB2	chr17	35133365	MBNL2	chr13	96732166	0.983262	0.951947
1513	ERBB2	chr17	35133365	BC016361	chr4	75509444	0.983315	0.951947
1514	ERBB2	chr17	35133365	FLJ10970	chr17	51152969	0.983315	0.951947
1515	ERBB2	chr17	35133365	TDRD5	chr1	176391607	0.983315	0.951947
1516	ERBB2	chr17	35133365	SRD5A2L	chr4	56076997	0.983495	0.951947
1517	ERBB2	chr17	35133365	AK098425	chr7	55295492	0.983495	0.951947
1518	ERBB2	chr17	35133365	AGBL4	chr1	48761569	0.983495	0.951947
1519	ERBB2	chr17	35133365	DKFZp586C0721	chr5	148788286	0.983495	0.985231
1520	ERBB2	chr17	35133365	PDZRN3	chr3	73515128	0.983495	0.951947
1521	ERBB2	chr17	35133365	FIP1L1	chr4	54121431	0.983495	0.951947
1522	ERBB2	chr17	35133365	REG1A	chr2	79262087	0.983495	0.951947
1523	ERBB2	chr17	35133365	HGD	chr3	121876441	0.983495	0.951947
1524	ERBB2	chr17	35133365	ITGB8	chr7	20192084	0.983495	0.951947
1525	ERBB2	chr17	35133365	IF	chr4	111028259	0.983495	0.951947
1526	ERBB2	chr17	35133365	FLJ20054	chr1	194281588	0.983495	0.951947
1527	ERBB2	chr17	35133365	NOTUM	chr17	77510101	0.983495	0.951947
1528	ERBB2	chr17	35133365	ZNF486	chr19	20169064	0.983495	0.960935
1529	ERBB2	chr17	35133365	PSORS1C1	chr6	31215515	0.983495	0.951947
1530	ERBB2	chr17	35133365	ZNF417	chr19	63111567	0.983495	0.951947
1531	ERBB2	chr17	35133365	LOC441376	chr8	118018066	0.983495	0.951947
1532	ERBB2	chr17	35133365	AK027541	chr2	161929291	0.983495	0.953929
1533	ERBB2	chr17	35133365	FSIP1	chr15	37697267	0.983495	0.951947
1534	ERBB2	chr17	35133365	TM4SF20	chr2	228053796	0.983495	0.951947
1535	ERBB2	chr17	35133365	SCIN	chr7	12437910	0.983495	0.973281
1536	ERBB2	chr17	35133365	HTRA3	chr4	8406497	0.983495	0.951947
1537	ERBB2	chr17	35133365	GULP1	chr2	189278100	0.983495	0.951947
1538	ERBB2	chr17	35133365	PCDH9	chr13	65775072	0.983495	0.951947
1539	ERBB2	chr17	35133365	APEG1	chr2	220156757	0.983495	0.951947
1540	ERBB2	chr17	35133365	PSMB9	chr6	32934186	0.983495	0.951947
1541	ERBB2	chr17	35133365	TNFRSF11A	chr18	58204097	0.983495	0.951947
1542	ERBB2	chr17	35133365	SLC4A4	chr4	72802340	0.983495	0.951947
1543	ERBB2	chr17	35133365	LARP6	chr15	68933381	0.983495	0.951947
1544	ERBB2	chr17	35133365	EMCN	chr4	101743807	0.983495	0.951947
1545	ERBB2	chr17	35133365	DKK1	chr10	53746541	0.983495	0.951947
1546	ERBB2	chr17	35133365	EXPH5	chr11	107885575	0.983495	0.951947
1547	ERBB2	chr17	35133365	NOSTRIN	chr2	169516266	0.983495	0.951947
1548	ERBB2	chr17	35133365	ADH1C	chr4	100615044	0.983495	0.951947
1549	ERBB2	chr17	35133365	C21orf81	chr21	14274479	0.983495	0.951947
1550	ERBB2	chr17	35133365	GCNT2	chr6	10637936	0.983495	0.973281
1551	ERBB2	chr17	35133365	LMTK3	chr19	53692485	0.983495	0.951947
1552	ERBB2	chr17	35133365	MLPH	chr2	238201655	0.983495	0.951947
1553	ERBB2	chr17	35133365	BC016831	chr2	95753965	0.983495	0.951947
1554	ERBB2	chr17	35133365	PAGE4	chrX	49298036	0.983495	0.951947
1555	ERBB2	chr17	35133365	FLJ33641	chr5	57826222	0.983495	0.970858
1556	ERBB2	chr17	35133365	BATF	chr14	75082866	0.983495	0.951947
1557	ERBB2	chr17	35133365	POPDC3	chr6	105713073	0.983495	0.951947
1558	ERBB2	chr17	35133365	HMGCS2	chr1	120019164	0.983495	0.973281
1559	ERBB2	chr17	35133365	TSLP	chr5	110440211	0.983495	0.951947
1560	ERBB2	chr17	35133365	FBXL7	chr5	15992554	0.983495	0.960935
1561	ERBB2	chr17	35133365	ZDHHC2	chr8	17122172	0.983495	0.951947
1562	ERBB2	chr17	35133365	USP6NL	chr10	11544240	0.983945	0.951947
1563	ERBB2	chr17	35133365	EDN3	chr20	57334347	0.983945	0.998094
1564	ERBB2	chr17	35133365	PLA2G5	chr1	20157922	0.983945	0.951947
1565	ERBB2	chr17	35133365	C14orf50	chr14	64101844	0.983945	0.977942
1566	ERBB2	chr17	35133365	APIN	chr4	71250671	0.983945	0.984961
1567	ERBB2	chr17	35133365	SERPINB5	chr18	59311198	0.983945	0.951947
1568	ERBB2	chr17	35133365	EFNA5	chr5	107023633	0.983945	0.951947
1569	ERBB2	chr17	35133365	FGF7	chr15	47504000	0.983945	0.951947
1570	ERBB2	chr17	35133365	MSLN	chr16	756424	0.983945	0.951947
1571	ERBB2	chr17	35133365	GPR160	chr3	171239473	0.983945	0.951947
1572	ERBB2	chr17	35133365	AREG	chr4	75677293	0.983945	0.951947
1573	ERBB2	chr17	35133365	VIT	chr2	36893771	0.983945	0.951947
1574	ERBB2	chr17	35133365	G1P2	chr1	989465	0.983945	0.951947
1575	ERBB2	chr17	35133365	CFTR	chr7	116902020	0.983945	0.951947
1576	ERBB2	chr17	35133365	RND1	chr12	47537470	0.983945	0.951947
1577	ERBB2	chr17	35133365	ALDH1A3	chr15	99274268	0.983945	0.951947
1578	ERBB2	chr17	35133365	FLJ33718	chr4	3531680	0.983945	0.960935
1579	ERBB2	chr17	35133365	LTBP1	chr2	33535399	0.983945	0.994567
1580	ERBB2	chr17	35133365	ST6GALNAC1	chr17	72134328	0.983945	0.973281
1581	ERBB2	chr17	35133365	IGJ	chr4	71886813	0.983945	0.951947
1582	ERBB2	chr17	35133365	CMKOR1	chr2	237272265	0.983945	0.951947
1583	ERBB2	chr17	35133365	AKR1C4	chr10	5228799	0.98526	0.951947
1584	ERBB2	chr17	35133365	PDPN	chr1	13686132	0.98526	0.972944
1585	ERBB2	chr17	35133365	STEAP4	chr7	87552583	0.985763	0.960935
1586	ERBB2	chr17	35133365	C7orf10	chr7	40673339	0.985763	0.989457
1587	ERBB2	chr17	35133365	ZCCHC7	chr9	37330267	0.985763	0.951947
1588	ERBB2	chr17	35133365	TRPV6	chr7	142088110	0.985763	0.951947
1589	ERBB2	chr17	35133365	FLJ10094	chr13	42686178	0.985763	0.951947
1590	ERBB2	chr17	35133365	IGFBP7	chr4	57747948	0.985763	0.951947
1591	ERBB2	chr17	35133365	UNC5CL	chr6	41102841	0.985763	0.951947
1592	ERBB2	chr17	35133365	FLJ14834	chr13	30397252	0.985763	0.951947
1593	ERBB2	chr17	35133365	DAZL	chr3	16621862	0.986543	0.951947
1594	ERBB2	chr17	35133365	PACSIN1	chr6	34610838	0.986543	0.951947
1595	ERBB2	chr17	35133365	GATA6	chr18	18035795	0.987366	0.951947
1596	ERBB2	chr17	35133365	LIPC	chr15	56514425	0.98802	0.951947
1597	ERBB2	chr17	35133365	PLCL4	chr1	2467657	0.98802	0.951947
1598	ERBB2	chr17	35133365	DSG1	chr18	27190155	0.98802	0.951947
1599	ERBB2	chr17	35133365	FGL2	chr7	76470319	0.98802	0.951947
1600	ERBB2	chr17	35133365	TMPRSS3	chr21	42675290	0.98802	0.951947
1601	ERBB2	chr17	35133365	BC017428	chr9	4248986	0.98802	0.951947
1602	ERBB2	chr17	35133365	PCSK9	chr1	55241874	0.98802	0.977942
1603	ERBB2	chr17	35133365	PCDHA11	chr5	140370124	0.98802	0.951947
1604	ERBB2	chr17	35133365	LOC57168	chr22	25154943	0.98802	0.951947
1605	ERBB2	chr17	35133365	ZNF536	chr19	35740299	0.989222	0.951947
1606	ERBB2	chr17	35133365	ITGB1BP1	chr2	9497516	0.991049	0.951947
1607	ERBB2	chr17	35133365	PTGES	chr9	129581019	0.991801	0.969947
1608	ERBB2	chr17	35133365	DEPDC1B	chr5	59929428	0.991801	0.951947
1609	ERBB2	chr17	35133365	HELB	chr12	64990594	0.991801	0.951947
1610	ERBB2	chr17	35133365	SH3BGR	chr21	39808973	0.991968	0.951947
1611	ERBB2	chr17	35133365	CD47	chr3	109248669	0.992045	0.951947
1612	ERBB2	chr17	35133365	ERN1	chr17	59561181	0.993554	0.977942
1613	ERBB2	chr17	35133365	GABRA5	chr15	24776129	0.994001	0.951947
1614	ERBB2	chr17	35133365	PTGFR	chr1	78715948	0.994279	0.951947
1615	ERBB2	chr17	35133365	LIPG	chr18	45372412	0.995863	0.951947
1616	ERBB2	chr17	35133365	DUSP9	chrX	152435788	0.995863	0.960935
1617	ERBB2	chr17	35133365	RAB27B	chr18	50706285	0.995863	0.989457
1618	ERBB2	chr17	35133365	C21orf96	chr21	35236300	0.995863	0.951947
1619	ERBB2	chr17	35133365	DKFZP586A0522	chr12	49605234	0.995863	0.951947
1620	ERBB2	chr17	35133365	ANGPTL4	chr19	8344977	0.995863	0.951947
1621	ERBB2	chr17	35133365	AF075031	chr6	30227218	0.995863	0.951947
1622	ERBB2	chr17	35133365	SOX7	chr8	10620966	0.995863	0.951947
1623	ERBB2	chr17	35133365	BAMBI	chr10	29011432	0.995863	0.951947
1624	ERBB2	chr17	35133365	HRASLS2	chr11	63077004	0.996382	0.951947
1625	ERBB2	chr17	35133365	NEDD4L	chr18	54214789	0.997125	0.960935
1626	ERBB2	chr17	35133365	GPC6	chr13	93280705	0.997125	0.951947
1627	ERBB2	chr17	35133365	ADAM12	chr10	127694446	0.998576	0.951947
1628	ERBB2	chr17	35133365	QKI	chr6	163967023	0.998576	0.951947
1629	ERBB2	chr17	35133365	UGT2A3	chr4	69975332	0.999216	0.951947
1630	ERBB2	chr17	35133365	FLJ34208	chr3	195698400	0.999997	0.951947
1631	ERBB2	chr17	35133365	FLJ34208	chr3	195700018	0.999997	0.951947
1632	ERBB2	chr17	35133365	IFIT1	chr10	91153411	0.999997	0.951947
1633	ERBB2	chr17	35133365	BST1	chr4	15393183	0.999997	0.951947
1634	ERBB2	chr17	35133365	SLCO1B3	chr12	20960480	0.999997	0.982865
1635	ERBB2	chr17	35133365	LOC128153	chr1	214336195	0.999997	0.963562
1636	ERBB2	chr17	35133365	PPARGC1A	chr4	23470213	0.999997	0.951947
1637	ERBB2	chr17	35133365	ERBB2	chr17	35133365	0.999997	0.999761
1638	ERBB2	chr17	35133365	KIAA1239	chr4	37273175	0.999997	0.951947
1639	ERBB2	chr17	35133365	ALPPL2	chr2	233100750	0.999997	0.951947
1640	ERBB2	chr17	35133365	FLJ23191	chr4	122314774	0.999997	0.951947
1641	ERBB2	chr17	35133365	PRRX2	chr9	129564135	0.999997	0.951947
1642	ERBB2	chr17	35133365	MSX2	chr5	174084235	0.999997	0.951947
1643	ERBB2	chr17	35133365	RHOU	chr1	225186183	0.999997	0.951947
1644	ERBB2	chr17	35133365	KIAA1912	chr2	56524294	0.999997	0.951947
1645	ERBB2	chr17	35133365	GSTM3	chr1	109992770	0.999997	0.951947
1646	ERBB2	chr17	35133365	ATP10B	chr5	159992336	0.999997	0.951947
1647	ERBB2	chr17	35133365	IL18R1	chr2	102473134	0.999997	0.951947
1648	ERBB2	chr17	35133365	MGC13057	chr2	190890279	0.999997	0.951947
1649	ERBB2	chr17	35133365	RTEL1	chr20	61798913	0.999997	0.960935
1650	ERBB2	chr17	35133365	TMEM55A	chr8	92077100	0.999997	0.951947
1651	ERBB2	chr17	35133365	CTSL2	chr9	96876577	0.999997	0.951947
1652	ERBB2	chr17	35133365	PPP1R1B	chr17	35046236	0.999997	0.989457
1653	ERBB2	chr17	35133365	FLJ11155	chr4	159526520	0.999997	0.951947
1654	ERBB2	chr17	35133365	FLJ11806	chr14	88161106	0.999997	0.951947
1655	ERBB2	chr17	35133365	LRIG3	chr12	57552584	0.999997	0.951947
1656	ERBB2	chr17	35133365	S100A4	chr1	150329367	0.999997	0.951947
1657	ERBB2	chr17	35133365	SLC16A14	chr2	230725472	0.999997	0.979001
1658	ERBB2	chr17	35133365	RNASE4	chr14	20237657	0.999997	0.972494
1659	ERBB2	chr17	35133365	PLCL1	chr2	198838020	0.999997	0.951947
1660	ERBB2	chr17	35133365	GSDM1	chr17	35386943	0.999997	0.951947
1661	ERBB2	chr17	35133365	KIAA0513	chr16	83684412	0.999997	0.951947
1662	ERBB2	chr17	35133365	ETNK1	chr12	22688070	0.999997	0.951947
1663	ERBB2	chr17	35133365	FLJ38396	chr1	236404608	0.999997	0.977942
1664	ERBB2	chr17	35133365	SMAD6	chr15	64795814	0.999997	0.951947
1665	ERBB2	chr17	35133365	SCML1	chrX	17532439	0.999997	0.959994
1666	ERBB2	chr17	35133365	AMIGO2	chr12	45757776	0.999997	0.951947
1667	ERBB2	chr17	35133365	HLA-G	chr6	29906636	0.999997	0.951947
1668	ERBB2	chr17	35133365	FKBP10	chr17	37232001	0.999997	0.997615
1669	ERBB2	chr17	35133365	EPSTI1	chr13	42360276	0.999997	0.951947
1670	ERBB2	chr17	35133365	SLK	chr10	105775531	0.999997	0.960935
1671	ERBB2	chr17	35133365	PTPRR	chr12	69318479	0.999997	0.951947
1672	ERBB2	chr17	35133365	UBXD3	chr1	20262960	0.999997	0.951947
1673	ERBB2	chr17	35133365	EPDR1	chr7	37733990	0.999997	0.951947
1674	ERBB2	chr17	35133365	IFIT2	chr10	91058346	0.999997	0.951947
1675	ERBB2	chr17	35133365	EDN2	chr1	41619315	0.999997	0.951947
1676	ERBB2	chr17	35133365	BC040204	chr6	72153561	0.999997	0.951947
1677	ERBB2	chr17	35133365	WT1	chr11	32366624	0.999997	0.951947
1678	ERBB2	chr17	35133365	IFNB1	chr9	21067228	0.999997	0.951947
1679	ERBB2	chr17	35133365	C6orf105	chr6	11874496	0.999997	0.951947
1680	ERBB2	chr17	35133365	MAP2K1	chr-1	-1	0.999997	0.951947
1681	ERBB2	chr17	35133365	CEACAM6	chr19	46967585	0.999997	0.951947
1682	ERBB2	chr17	35133365	PLAC4	chr21	41470682	0.999997	0.95706
1683	ERBB2	chr17	35133365	DKFZp434L142	chr4	159406046	0.999997	0.951947
1684	ERBB2	chr17	35133365	PTPN20	chr10	48357961	0.999997	0.951947
1685	ERBB2	chr17	35133365	CCL20	chr2	228504145	0.999997	0.951947
1686	ERBB2	chr17	35133365	C9orf26	chr9	6246703	0.999997	0.982865
1687	ERBB2	chr17	35133365	AKR1C1	chr10	5005863	0.999997	0.951947
1688	ERBB2	chr17	35133365	H19	chr11	1975589	0.999997	0.951947
1689	ERBB2	chr17	35133365	FGD6	chr12	94003812	0.999997	0.972494
1690	ERBB2	chr17	35133365	ADRA2A	chr10	112829804	0.999997	0.951947
1691	ERBB2	chr17	35133365	SE57-1	chr18	50720594	0.999997	0.972974
1692	ERBB2	chr17	35133365	AK094685	chr5	58190490	0.999997	0.951947
1693	ERBB2	chr17	35133365	IL1A	chr2	113248571	0.999997	0.951947
1694	ERBB2	chr17	35133365	CFH	chr1	193438268	0.999997	0.955624
1695	ERBB2	chr17	35133365	DEPDC6	chr8	121131183	0.999997	0.951947
1696	ERBB2	chr17	35133365	C4BPA	chr1	203702932	0.999997	0.951947
1697	ERBB2	chr17	35133365	HORMAD1	chr1	147502687	0.999997	0.951947
1698	ERBB2	chr17	35133365	FLJ20152	chr5	16527911	0.999997	0.951947
1699	ERBB2	chr17	35133365	MSTP9	chr-1	-1	0.999997	0.951947
1700	ERBB2	chr17	35133365	RNF32	chr7	155946808	0.999997	0.95706
1701	ERBB2	chr17	35133365	hCT1815701	chr16	65002070	0.999997	0.951947
1702	ERBB2	chr17	35133365	PLA2G4A	chr1	183689384	0.999997	0.997577
1703	ERBB2	chr17	35133365	BIK	chr22	41844623	0.999997	0.974511
1704	ERBB2	chr17	35133365	C10orf47	chr10	11952780	0.999997	0.951947
1705	ERBB2	chr17	35133365	AK024156	chr-1	-1	0.999997	0.954304
1706	ERBB2	chr17	35133365	ZNF165	chr6	28164627	0.999997	0.951947
1707	ERBB2	chr17	35133365	ROBO2	chr3	77777920	0.999997	0.960935
1708	ERBB2	chr17	35133365	GPR30	chr7	905683	0.999997	0.951947
1709	ERBB2	chr17	35133365	LINCR	chr2	96585507	0.999997	0.963562
1710	ERBB2	chr17	35133365	CGI-38	chr16	65981917	0.999997	0.970858
1711	ERBB2	chr17	35133365	RABGAP1L	chr1	171696026	0.999997	0.951947
1712	ERBB2	chr17	35133365	C1orf21	chr1	181320828	0.999997	0.970962
1713	ERBB2	chr17	35133365	PROK2	chr3	71903862	0.999997	0.951947
1714	ERBB2	chr17	35133365	SNAI2	chr8	49993474	0.999997	0.951947
1715	ERBB2	chr17	35133365	AF075056	chr3	152749848	0.999997	0.951947
1716	ERBB2	chr17	35133365	NTF3	chr12	5474032	0.999997	0.982865
1717	ERBB2	chr17	35133365	IL8	chr4	74974172	0.999997	0.952531
1718	ERBB2	chr17	35133365	SLC1A7	chr1	53265549	0.999997	0.985921
1719	ERBB2	chr17	35133365	CDC6	chr17	35710660	0.999997	0.951947
1720	ERBB2	chr17	35133365	ATP7B	chr13	51406572	0.999997	0.951947
1721	ERBB2	chr17	35133365	LAMP3	chr3	184322766	0.999997	0.951947
1722	ERBB2	chr17	35133365	HRASLS3	chr11	63122113	0.999997	0.951947
1723	ERBB2	chr17	35133365	VIP	chr6	153172722	0.999997	0.951947
1724	ERBB2	chr17	35133365	EYA2	chr20	45250759	0.999997	0.960935
1725	ERBB2	chr17	35133365	AFAP	chr4	7898518	0.999997	0.951947
1726	ERBB2	chr17	35133365	IFIH1	chr2	162949233	0.999997	0.951947
1727	ERBB2	chr17	35133365	CEACAM5	chr19	46916871	0.999997	0.951947
1728	ERBB2	chr17	35133365	KIAA1043	chr22	26702101	0.999997	0.972494
1729	ERBB2	chr17	35133365	13CDNA73	chr13	31750617	0.999997	0.951947
1730	ERBB2	chr17	35133365	GLYATL1	chr11	58478821	0.999997	0.972494
1731	ERBB2	chr17	35133365	PEX5L	chr3	181227453	0.999997	0.951947
1732	ERBB2	chr17	35133365	LOC134147	chr5	10341576	0.999997	0.951947
1733	ERBB2	chr17	35133365	0	chr4	164949385	0.999997	0.951947
1734	ERBB2	chr17	35133365	AK095500	chr1	242198618	0.999997	0.977942
1735	ERBB2	chr17	35133365	SESN1	chr6	109418558	0.999997	0.951947
1736	ERBB2	chr17	35133365	FKBP1A	chr20	1300641	0.999997	0.951947
1737	ERBB2	chr17	35133365	FAM81A	chr15	57539630	0.999997	0.951947
1738	ERBB2	chr17	35133365	PAQR8	chr6	52377866	0.999997	0.951947
1739	ERBB2	chr17	35133365	BTNL8	chr5	180271160	0.999997	0.951947
1740	ERBB2	chr17	35133365	SLC3A1	chr2	44424828	0.999997	0.960935
1741	ERBB2	chr17	35133365	C20orf18	chr20	342379	0.999997	0.951947
1742	ERBB2	chr17	35133365	LOC283031	chr10	43269909	0.999997	0.960935
1743	ERBB2	chr17	35133365	SLN	chr11	107083544	0.999997	0.960935
1744	ERBB2	chr17	35133365	ABTB2	chr11	34137424	0.999997	0.968536
1745	ERBB2	chr17	35133365	AK095145	chr5	8513455	0.999997	0.960935
1746	ERBB2	chr17	35133365	CPA6	chr8	68639323	0.999997	0.960935
1747	ERBB2	chr17	35133365	PMAIP1	chr18	55721552	0.999997	0.951947
1748	ERBB2	chr17	35133365	PTPRN2	chr7	157353342	0.999997	0.960935
1749	ERBB2	chr17	35133365	DNCI1	chr7	95372098	0.999997	0.951947
1750	ERBB2	chr17	35133365	KYNU	chr2	143476750	0.999997	0.951947
1751	ERBB2	chr17	35133365	PS1TP4	chr2	114180749	0.999997	0.951947
1752	ERBB2	chr17	35133365	FGB	chr4	155847171	0.999997	0.977942
1753	ERBB2	chr17	35133365	GOPC	chr6	117994719	0.999997	0.951947
1754	ERBB2	chr17	35133365	JAK1	chr1	65015647	0.999997	0.951947
1755	ERBB2	chr17	35133365	AF086195	chr11	102426907	0.999997	0.951947
1756	ERBB2	chr17	35133365	F5	chr1	166215131	0.999997	0.960472
1757	ERBB2	chr17	35133365	HSS00015817	chr8	121137492	0.999997	0.960935
1758	ERBB2	chr17	35133365	P8	chr16	28457700	0.999997	0.951947
1759	ERBB2	chr17	35133365	DNAJC12	chr10	69267785	0.999997	0.951947
1760	ERBB2	chr17	35133365	ProSAPiP1	chr20	3092117	0.999997	0.985921
1761	ERBB2	chr17	35133365	PCK1	chr20	55574448	0.999997	0.951947
1762	ERBB2	chr17	35133365	MAWBP	chr10	69718716	0.999997	0.951947
1763	ERBB2	chr17	35133365	RPGRIP1	chr14	20889124	0.999997	0.951947
1764	ERBB2	chr17	35133365	ROR1	chr1	64320234	0.999997	0.951947
1765	ERBB2	chr17	35133365	FGFR2	chr10	123229461	0.999997	0.952023
1766	ERBB2	chr17	35133365	GCNT1	chr9	76348230	0.999997	0.951947
1767	ERBB2	chr17	35133365	KCNA1	chr12	4892229	0.999997	0.951947
1768	ERBB2	chr17	35133365	PIWIL4	chr11	93992596	0.999997	0.977942
1769	ERBB2	chr17	35133365	DYX1C1	chr15	53529774	0.999997	0.951947
1770	ERBB2	chr17	35133365	SAMD12	chr8	119459917	0.999997	0.951947
1771	ERBB2	chr17	35133365	CMYA5	chr5	79131560	0.999997	0.951947
1772	ERBB2	chr17	35133365	ZC3H12A	chr1	37618797	0.999997	0.963562
1773	ERBB2	chr17	35133365	SULT2A1	chr19	53066504	0.999997	0.951947
1774	ERBB2	chr17	35133365	ANK2	chr4	114543187	0.999997	0.951947
1775	ERBB2	chr17	35133365	MGC13040	chr11	101423778	0.999997	0.951947
1776	ERBB2	chr17	35133365	KREMEN2	chr16	2956392	0.999997	0.951947
1777	ERBB2	chr17	35133365	AL833558	chr6	96770074	0.999997	0.973281
1778	ERBB2	chr17	35133365	LOC196264	chr11	117603000	0.999997	0.951947
1779	ERBB2	chr17	35133365	LGR6	chr1	199020403	0.999997	0.951947
1780	ERBB2	chr17	35133365	PKIB	chr6	123080725	0.999997	0.951947
1781	ERBB2	chr17	35133365	HLA-DMB	chr6	33014585	0.999997	0.951947
1782	ERBB2	chr17	35133365	C1orf55	chr1	222479769	0.999997	0.951947
1783	ERBB2	chr17	35133365	CCDC19	chr1	156655355	0.999997	0.970858
1784	ERBB2	chr17	35133365	UGT1A6	chr2	234458495	0.999997	0.951947
1785	ERBB2	chr17	35133365	KIAA1407	chr3	115206224	0.999997	0.951947
1786	ERBB2	chr17	35133365	ARHGAP26	chr5	142580834	0.999997	0.966705
1787	ERBB2	chr17	35133365	C18orf58	chr18	10784914	0.999997	0.977942
1788	ERBB2	chr17	35133365	NID2	chr14	51543005	0.999997	0.963562
1789	ERBB2	chr17	35133365	FAM13A1	chr4	90049818	0.999997	0.960935
1790	ERBB2	chr17	35133365	UBE2M	chr5	166524884	0.999997	0.951947
1791	ERBB2	chr17	35133365	CA3	chr8	86547604	0.999997	0.960935
1792	ERBB2	chr17	35133365	BIRC3	chr11	101713561	0.999997	0.951947
1793	ERBB2	chr17	35133365	KBTBD11	chr8	1941108	0.999997	0.951947
1794	ERBB2	chr17	35133365	FOS	chr14	74816333	0.999997	0.951947
1795	ERBB2	chr17	35133365	NOS2A	chr17	23116808	0.999997	0.960935
1796	ERBB2	chr17	35133365	SOCS6	chr18	66144347	0.999997	0.951947
1797	ERBB2	chr17	35133365	OAS2	chr12	111911369	0.999997	0.973281
1798	ERBB2	chr17	35133365	DCUN1D1	chr3	184138767	0.999997	0.951947
1799	ERBB2	chr17	35133365	KRT19	chr17	36934718	0.999997	0.951947
1800	ERBB2	chr17	35133365	GLT25D2	chr1	180636872	0.999997	0.951947
1801	ERBB2	chr17	35133365	NUDT12	chr5	102922555	0.999997	0.951947
1802	ERBB2	chr17	35133365	PLEKHA5	chr12	19327852	0.999997	0.951947
1803	ERBB2	chr17	35133365	SLC1A1	chr9	4576748	0.999997	0.960935
1804	ERBB2	chr17	35133365	LOC144363	chr12	25249125	0.999997	0.951947
1805	ERBB2	chr17	35133365	ZNF237	chr13	19309902	0.999997	0.973281
1806	ERBB2	chr17	35133365	ANGPTL7	chr1	11189579	0.999997	0.951947
1807	ERBB2	chr17	35133365	LRRN1	chr3	3863404	0.999997	0.951947
1808	ERBB2	chr17	35133365	NET1	chr10	5488586	0.999997	0.970858
1809	ERBB2	chr17	35133365	LRRC19	chr9	26983756	0.999997	0.960935
1810	ERBB2	chr17	35133365	PAK7	chr20	9467911	0.999997	0.951947
1811	ERBB2	chr17	35133365	COL1A2	chr7	93683722	0.999997	0.960935
1812	ERBB2	chr17	35133365	STK17B	chr2	196861707	0.999997	0.960935
1813	ERBB2	chr17	35133365	CPEB3	chr10	93800324	0.999997	0.951947
1814	ERBB2	chr17	35133365	H1F0	chr22	36526217	0.999997	0.972494
1815	ERBB2	chr17	35133365	EBI2	chr13	98746068	0.999997	0.951947
1816	ERBB2	chr17	35133365	SYNPO2L	chr10	75075369	0.999997	0.951947
1817	ERBB2	chr17	35133365	TEX101	chr19	48614247	0.999997	0.951947
1818	ERBB2	chr17	35133365	GATM	chr15	43441521	0.999997	0.951947
1819	ERBB2	chr17	35133365	CFHL1	chr1	193532679	0.999997	0.951947
1820	ERBB2	chr17	35133365	KCNQ1	chr11	2653370	0.999997	0.951947
1821	ERBB2	chr17	35133365	KCNQ1	chr11	2826638	0.999997	0.951947
1822	ERBB2	chr17	35133365	HLA-DPA1	chr6	33145403	0.999997	0.951947
1823	ERBB2	chr17	35133365	ANXA4	chr2	69949377	0.999997	0.951947
1824	ERBB2	chr17	35133365	NR1I2	chr3	121019740	0.999997	0.951947
1825	ERBB2	chr17	35133365	SHANK2	chr11	69992144	0.999997	0.951947
1826	ERBB2	chr17	35133365	COL1A1	chr17	45617536	0.999997	0.951947
1827	ERBB2	chr17	35133365	AADAC	chr3	153017876	0.999997	0.951947
1828	ERBB2	chr17	35133365	PSCD3	chr7	5977361	0.999997	0.951947
1829	ERBB2	chr17	35133365	ADCYAP1	chr18	899672	0.999997	0.951947
1830	ERBB2	chr17	35133365	MMP13	chr11	102323833	0.999997	0.951947
1831	ERBB2	chr17	35133365	RGNEF	chr5	73272478	0.999997	0.951947
1832	ERBB2	chr17	35133365	BC037867	chr13	61476294	0.999997	0.951947
1833	ERBB2	chr17	35133365	KLHL25	chr15	84104086	0.999997	0.973281
1834	ERBB2	chr17	35133365	PIWIL1	chr12	129376622	0.999997	0.951947
1835	ERBB2	chr17	35133365	LRG1	chr19	4488254	0.999997	0.951947
1836	ERBB2	chr17	35133365	MAGEB10	chrX	27600081	0.999997	0.951947
1837	ERBB2	chr17	35133365	WISP2	chr20	42789255	0.999997	0.951947
1838	ERBB2	chr17	35133365	KRT23	chr17	36332802	0.999997	0.982176
1839	ERBB2	chr17	35133365	MIB1	chr18	17664620	0.999997	0.951947
1840	ERBB2	chr17	35133365	ASPN	chr9	92298248	0.999997	0.951947
1841	ERBB2	chr17	35133365	SLC26A9	chr1	202614157	0.999997	0.960935
1842	ERBB2	chr17	35133365	DEFA3	chr8	6861662	0.999997	0.951947
1843	ERBB2	chr17	35133365	FLJ35848	chr17	40106894	0.999997	0.951947
1844	ERBB2	chr17	35133365	MYH4	chr17	10287334	0.999997	0.951947
1845	ERBB2	chr17	35133365	XLKD1	chr11	10536763	0.999997	0.951947
1846	ERBB2	chr17	35133365	EIF1AY	chrY	21092380	0.999997	0.951947
1847	ERBB2	chr17	35133365	CTSK	chr1	147582028	0.999997	0.951947
1848	ERBB2	chr17	35133365	MAC30	chr17	23677809	0.999997	0.963562
1849	ERBB2	chr17	35133365	TMPRSS4	chr11	117489259	0.999997	0.951947
1850	ERBB2	chr17	35133365	LOH12CR2	chr12	12399865	0.999997	0.951947
1851	ERBB2	chr17	35133365	REG1B	chr2	79223834	0.999997	0.951947
1852	ERBB2	chr17	35133365	RPS4Y1	chrY	2778257	0.999997	0.951947
1853	ERBB2	chr17	35133365	LOC92691	chr2	216791157	0.999997	0.951947
1854	ERBB2	chr17	35133365	SMPD3	chr16	66950370	0.999997	0.951947
1855	ERBB2	chr17	35133365	HEPH	chrX	65270057	0.999997	0.960935
1856	ERBB2	chr17	35133365	HMGCS1	chr5	43331654	0.999997	0.951947
1857	ERBB2	chr17	35133365	PPP1R3B	chr8	9032975	0.999997	0.951947
1858	ERBB2	chr17	35133365	LOC255480	chr12	113313060	0.999997	0.972925
1859	ERBB2	chr17	35133365	FLJ20035	chr4	169512631	0.999997	0.951947
1860	ERBB2	chr17	35133365	C1orf178	chr1	114135442	0.999997	0.951947
1861	ERBB2	chr17	35133365	TTMP	chr3	113319124	0.999997	0.951947
1862	ERBB2	chr17	35133365	FLJ38512	chr5	9603077	0.999997	0.980017
1863	ERBB2	chr17	35133365	SERTAD4	chr1	206801238	0.999997	0.951947
1864	ERBB2	chr17	35133365	MLF1	chr3	159797366	0.999997	0.951947
1865	ERBB2	chr17	35133365	F2	chr11	46717472	0.999997	0.951947
1866	ERBB2	chr17	35133365	TSPAN2	chr1	115305141	0.999997	0.951947
1867	ERBB2	chr17	35133365	C16orf30	chr16	1545464	0.999997	0.951947
1868	ERBB2	chr17	35133365	CLDN1	chr3	191506904	0.999997	0.960935
1869	ERBB2	chr17	35133365	CDCA1	chr1	160023392	0.999997	0.992352
1870	ERBB2	chr17	35133365	THAP2	chr12	70344277	0.999997	0.951947
1871	ERBB2	chr17	35133365	SLC39A8	chr4	103546225	0.999997	0.972944
1872	ERBB2	chr17	35133365	BC004287	chr8	81703360	0.999997	0.951947
1873	ERBB2	chr17	35133365	CDA	chr1	20690613	0.999997	0.951947
1874	ERBB2	chr17	35133365	PTGER2	chr14	51864502	0.999997	0.951947
1875	ERBB2	chr17	35133365	CX3CL1	chr16	55974448	0.999997	0.986019
1876	ERBB2	chr17	35133365	NEK2	chr1	208235332	0.999997	0.951947
1877	ERBB2	chr17	35133365	CDH3	chr16	67275994	0.999997	0.951947
1878	ERBB2	chr17	35133365	LOC492311	chr5	139486971	0.999997	0.951947
1879	ERBB2	chr17	35133365	TMEM14A	chr6	52659085	0.999997	0.987274
1880	ERBB2	chr17	35133365	PF4V1	chr4	75084057	0.999997	0.951947
1881	ERBB2	chr17	35133365	FOXQ1	chr6	1258499	0.999997	0.951947
1882	ERBB2	chr17	35133365	LRRC49	chr15	69043179	0.999997	0.951947
1883	ERBB2	chr17	35133365	C6orf155	chr6	72074467	0.999997	0.951947
1884	ERBB2	chr17	35133365	DIRAS3	chr1	68224161	0.999997	0.977942
1885	ERBB2	chr17	35133365	PNMA2	chr8	26418619	0.999997	0.951947
1886	ERBB2	chr17	35133365	PROCR	chr20	33227803	0.999997	0.996544
1887	ERBB2	chr17	35133365	BE622355	chr18	27906425	0.999997	0.998487
1888	ERBB2	chr17	35133365	GPM6B	chrX	13552242	0.999997	0.951947
1889	ERBB2	chr17	35133365	KCNJ16	chr17	65641960	0.999997	0.968536
1890	ERBB2	chr17	35133365	MAGEB2	chrX	29996882	0.999997	0.951947
1891	ERBB2	chr17	35133365	C20orf54	chr20	688907	0.999997	0.951947
1892	ERBB2	chr17	35133365	TFPI2	chr7	93164557	0.999997	0.951947
1893	ERBB2	chr17	35133365	DCHS2	chr4	155513425	0.999997	0.951947
1894	ERBB2	chr17	35133365	C1orf38	chr1	27897211	0.999997	0.996544
1895	ERBB2	chr17	35133365	GPR74	chr4	73378217	0.999997	0.951947
1896	ERBB2	chr17	35133365	YEATS4	chr12	68070407	0.999997	0.960935
1897	ERBB2	chr17	35133365	NPTX2	chr7	97903746	0.999997	0.951947
1898	ERBB2	chr17	35133365	OSM	chr22	28983518	0.999997	0.951947
1899	ERBB2	chr17	35133365	FA2H	chr16	73304457	0.999997	0.996544
1900	ERBB2	chr17	35133365	AK026385	chr1	192347375	0.999997	0.951947
1901	ERBB2	chr17	35133365	LOC285768	chr6	1049352	0.999997	0.951947
1902	ERBB2	chr17	35133365	KCNS3	chr2	18035723	0.999997	0.951947
1903	ERBB2	chr17	35133365	LEFTY2	chr1	222431117	0.999997	0.951947
1904	ERBB2	chr17	35133365	LRRN3	chr7	110358655	0.999997	0.951947
1905	ERBB2	chr17	35133365	IL1B	chr2	113306560	0.999997	0.951947
1906	ERBB2	chr17	35133365	GRM3	chr7	86124446	0.999997	0.951947
1907	ERBB2	chr17	35133365	MT1X	chr16	55275433	0.999997	0.996544
1908	ERBB2	chr17	35133365	STAG1	chr3	137534834	0.999997	0.951947
1909	ERBB2	chr17	35133365	IDI2	chr10	1055083	0.999997	0.951947
1910	ERBB2	chr17	35133365	HS3ST1	chr4	11077161	0.999997	0.951947
1911	ERBB2	chr17	35133365	KCNK1	chr1	230113887	0.999997	0.951947
1912	ERBB2	chr17	35133365	BC040837	chr7	26711892	0.999997	0.951947
1913	ERBB2	chr17	35133365	ATP8A2	chr13	25492269	0.999997	0.951947
1914	ERBB2	chr17	35133365	MCART1	chr-1	-1	0.999997	0.951947
1915	ERBB2	chr17	35133365	F13A1	chr6	6089494	0.999997	0.951947
1916	ERBB2	chr17	35133365	FLJ11017	chr4	37414994	0.999997	0.951947
1917	ERBB2	chr17	35133365	DDX3Y	chrY	13470305	0.999997	0.951947
1918	ERBB2	chr17	35133365	GRP	chr18	55048722	0.999997	0.963562
1919	ERBB2	chr17	35133365	DRD5	chr4	9460940	0.999997	0.960935
1920	ERBB2	chr17	35133365	STEAP2	chr7	89510902	0.999997	0.951947
1921	ERBB2	chr17	35133365	PRSS35	chr6	84291569	0.999997	0.951947
1922	ERBB2	chr17	35133365	VIM	chr10	17311798	0.999997	0.951947
1923	ERBB2	chr17	35133365	FLJ13220	chr4	44541818	0.999997	0.960935
1924	ERBB2	chr17	35133365	FLJ11305	chr13	112890652	0.999997	0.951947
1925	ERBB2	chr17	35133365	MLSTD2	chr11	13678489	0.999997	0.951947
1926	ERBB2	chr17	35133365	VIL1	chr2	219139594	0.999997	0.951947
1927	ERBB2	chr17	35133365	EIF5A2	chr3	172090923	0.999997	0.951947
1928	ERBB2	chr17	35133365	ZC3H12D	chr6	149810728	0.999997	0.951947
1929	ERBB2	chr17	35133365	FLJ39639	chr16	3255654	0.999997	0.951947
1930	ERBB2	chr17	35133365	DDC	chr7	50300607	0.999997	0.951947
1931	ERBB2	chr17	35133365	LIPH	chr3	186708849	0.999997	0.951947
1932	ERBB2	chr17	35133365	UGCGL2	chr13	95374683	0.999997	0.951947
1933	ERBB2	chr17	35133365	CRSP8	chr3	109942937	0.999997	0.951947
1934	ERBB2	chr17	35133365	C15orf48	chr15	43510500	0.999997	0.960935
1935	ERBB2	chr17	35133365	LOC285628	chr5	159846317	0.999997	0.951947
1936	ERBB2	chr17	35133365	BC007626	chr11	624841	0.999997	0.951947
1937	ERBB2	chr17	35133365	HOXB6	chr17	44028453	0.999997	0.951947
1938	ERBB2	chr17	35133365	C9orf61	chr9	69236691	0.999997	0.963411
1939	ERBB2	chr17	35133365	GAP43	chr3	116877935	0.999997	0.951947
1940	ERBB2	chr17	35133365	C20orf42	chr20	6025555	0.999997	0.960935
1941	ERBB2	chr17	35133365	CXCL3	chr4	75267957	0.999997	0.951947
1942	ERBB2	chr17	35133365	SH3BGRL2	chr6	80467806	0.999997	0.951947
1943	ERBB2	chr17	35133365	C9orf72	chr9	27551125	0.999997	0.951947
1944	ERBB2	chr17	35133365	MAP3K8	chr10	30789845	0.999997	0.951947
1945	ERBB2	chr17	35133365	BF	chr6	32025230	0.999997	0.951947
1946	ERBB2	chr17	35133365	C1orf161	chr1	116389435	0.999997	0.951947
1947	ERBB2	chr17	35133365	LYZ	chr12	68030163	0.999997	0.951947
1948	ERBB2	chr17	35133365	GBP1	chr1	89231023	0.999997	0.951947
1949	ERBB2	chr17	35133365	RASGEF1A	chr10	43010134	0.999997	0.951947
1950	ERBB2	chr17	35133365	PF4	chr4	75211915	0.999997	0.951947
1951	ERBB2	chr17	35133365	ZNF432	chr19	57228511	0.999997	0.951947
1952	ERBB2	chr17	35133365	Gcom1	chr15	55764548	0.999997	0.951947
1953	ERBB2	chr17	35133365	DUSP1	chr5	172129343	0.999997	0.977942
1954	ERBB2	chr17	35133365	STX7	chr6	132836615	0.999997	0.951947
1955	ERBB2	chr17	35133365	RUNX1T1	chr8	93041647	0.999997	0.951947
1956	ERBB2	chr17	35133365	SERPINB7	chr18	59623131	0.999997	0.951947
1957	ERBB2	chr17	35133365	CAV2	chr7	115740070	0.999997	0.951947
1958	ERBB2	chr17	35133365	FHL1	chrX	135018524	0.999997	0.951947
1959	ERBB2	chr17	35133365	RNF183	chr9	113139491	0.999997	0.951947
1960	ERBB2	chr17	35133365	SPINK1	chr5	147191296	0.999997	0.960935
1961	ERBB2	chr17	35133365	MAP4K3	chr2	39388548	0.999997	0.955624
1962	ERBB2	chr17	35133365	SLC7A9	chr19	38042604	0.999997	0.951947
1963	ERBB2	chr17	35133365	OCA2	chr15	25870574	0.999997	0.987088
1964	ERBB2	chr17	35133365	LUM	chr12	90004741	0.999997	0.960935
1965	ERBB2	chr17	35133365	DMRT1	chr9	906769	0.999997	0.951947
1966	ERBB2	chr17	35133365	PSCDBP	chr2	158112590	0.999997	0.951947
1967	ERBB2	chr17	35133365	SERPINB1	chr6	2785745	0.999997	0.951947
1968	ERBB2	chr17	35133365	ANXA1	chr9	73003830	0.999997	0.951947
1969	ERBB2	chr17	35133365	Beta4GalNAc-T4	chr11	369933	0.999997	0.951947
1970	ERBB2	chr17	35133365	DDIT4L	chr4	101464674	0.999997	0.972494
1971	ERBB2	chr17	35133365	AF086444	chr11	93932056	0.999997	0.951947
1972	ERBB2	chr17	35133365	FGG	chr4	155883590	0.999997	0.951947
1973	ERBB2	chr17	35133365	CXCL1	chr4	75101618	0.999997	0.951947
1974	ERBB2	chr17	35133365	NTN4	chr12	94683392	0.999997	0.972925
1975	ERBB2	chr17	35133365	HSPB2	chr11	111289521	0.999997	0.951947
1976	ERBB2	chr17	35133365	GDF15	chr19	18358152	0.999997	0.970858
1977	ERBB2	chr17	35133365	PPP1R12B	chr1	199221865	0.999997	0.960935
1978	ERBB2	chr17	35133365	PRAME	chr22	21218000	0.999997	0.951947
1979	ERBB2	chr17	35133365	HEYL	chr1	39759327	0.999997	0.951947
1980	ERBB2	chr17	35133365	APOA1	chr11	116211848	0.999997	0.951947
1981	ERBB2	chr17	35133365	RNF24	chr20	3932649	0.999997	0.951947
1982	ERBB2	chr17	35133365	GALNT7	chr4	174618164	0.999997	0.951947
1983	ERBB2	chr17	35133365	ITGB1	chr-1	-1	0.999997	0.951947
1984	ERBB2	chr17	35133365	FAP	chr2	162855740	0.999997	0.951947
1985	ERBB2	chr17	35133365	MMP21	chr10	127446115	0.999997	0.951947
1986	ERBB2	chr17	35133365	ACACB	chr12	108165989	0.999997	0.960935
1987	ERBB2	chr17	35133365	CNGA1	chr4	47779324	0.999997	0.951947
1988	ERBB2	chr17	35133365	DHRS8	chr4	88615536	0.999997	0.951947
1989	ERBB2	chr17	35133365	PTPN2	chr18	12792091	0.999997	0.951947
1990	ERBB2	chr17	35133365	ANXA13	chr8	124779911	0.999997	0.951947
1991	ERBB2	chr17	35133365	PROM2	chr2	95376152	0.999997	0.977942
1992	ERBB2	chr17	35133365	BC030101	chr2	158213188	0.999997	0.951947
1993	ERBB2	chr17	35133365	G0S2	chr1	206237453	0.999997	0.973281
1994	ERBB2	chr17	35133365	MAEL	chr1	163722653	0.999997	0.951947
1995	ERBB2	chr17	35133365	HMMR	chr5	162835158	0.999997	0.951947
1996	ERBB2	chr17	35133365	CRYAB	chr11	111284723	0.999997	0.951947
1997	ERBB2	chr17	35133365	GSDML	chr17	35315985	0.999997	0.951947
1998	ERBB2	chr17	35133365	GOLPH2	chr9	85879957	0.999997	0.951947
[truncated: 2 more rows]

## Sheet: S4
Single Dataset: FGFR2 – potential targets – positive correlation
	g1	g1.chrom	g1.pos	g2	g2.chrom	g2.pos	fdr	fdr (condition iii)
1	FGFR2	chr10	123229461	MGC14289	chr7	138170806	0.00320905	0.895707
2	FGFR2	chr10	123229461	JAK1	chr1	65015647	0.00320905	0.99468
3	FGFR2	chr10	123229461	NFIA	chr1	61403310	0.0442258	0.998346
4	FGFR2	chr10	123229461	C15orf34	chr15	70457025	0.0582563	0.895707
5	FGFR2	chr10	123229461	FGFR2	chr10	123229461	0.0626571	0.156643
6	FGFR2	chr10	123229461	SAMD12	chr8	119459917	0.0822181	0.998346
7	FGFR2	chr10	123229461	DCUN1D1	chr3	184138767	0.100095	0.922505
8	FGFR2	chr10	123229461	LOC284215	chr18	4285185	0.100095	0.998346
9	FGFR2	chr10	123229461	C6orf170	chr6	121475920	0.136184	0.998346
10	FGFR2	chr10	123229461	DSG1	chr18	27190155	0.136184	0.987696
11	FGFR2	chr10	123229461	PNLIPRP2	chr10	118394550	0.180351	0.998346
12	FGFR2	chr10	123229461	FLJ11806	chr14	88161106	0.180351	0.998346
13	FGFR2	chr10	123229461	KIAA1411	chr6	71248499	0.180351	0.895707
14	FGFR2	chr10	123229461	PTPN2	chr18	12792091	0.180351	0.998346
15	FGFR2	chr10	123229461	DRD5	chr4	9460940	0.180351	0.653688
16	FGFR2	chr10	123229461	BC016831	chr2	95753965	0.180351	0.998346
17	FGFR2	chr10	123229461	KIAA1622	chr14	93744591	0.204348	0.971457
18	FGFR2	chr10	123229461	CKMT2	chr5	80584330	0.204348	0.998346
19	FGFR2	chr10	123229461	MCART1	chr-1	-1	0.204348	0.895707
20	FGFR2	chr10	123229461	FLJ38396	chr1	236404608	0.204348	0.987282
21	FGFR2	chr10	123229461	AK024927	chr6	54917197	0.204348	0.971457
22	FGFR2	chr10	123229461	MLSTD2	chr11	13678489	0.204348	0.998346
23	FGFR2	chr10	123229461	TCP11L2	chr12	105207303	0.233474	0.998346
24	FGFR2	chr10	123229461	ST6GALNAC5	chr1	77222238	0.259272	0.971457
25	FGFR2	chr10	123229461	RPGRIP1	chr14	20889124	0.259272	0.982692
26	FGFR2	chr10	123229461	CPNE4	chr3	132736323	0.270266	0.895707
27	FGFR2	chr10	123229461	LOC341604	chr13	105827374	0.324161	0.998346
28	FGFR2	chr10	123229461	PGC	chr6	41812588	0.346048	0.987282
29	FGFR2	chr10	123229461	EDG2	chr9	110870545	0.434226	0.922505
30	FGFR2	chr10	123229461	PLEK2	chr14	66923547	0.447053	0.985116
31	FGFR2	chr10	123229461	ZNF10	chr12	132345796	0.526967	0.987051
32	FGFR2	chr10	123229461	TRIM50A	chr7	72171252	0.537195	0.998346
33	FGFR2	chr10	123229461	AKR1C4	chr10	5228799	0.537195	0.998346
34	FGFR2	chr10	123229461	EPN3	chr17	45973590	0.537195	0.987282
35	FGFR2	chr10	123229461	UNG2	chr5	54564052	0.600718	0.998346
36	FGFR2	chr10	123229461	LTF	chr3	46461869	0.600718	0.998346
37	FGFR2	chr10	123229461	SERPINB1	chr6	2785745	0.600718	0.961831
38	FGFR2	chr10	123229461	TRIM7	chr5	180564263	0.600718	0.998346
39	FGFR2	chr10	123229461	KIF15	chr3	44854858	0.600718	0.944131
40	FGFR2	chr10	123229461	HIST1H4C	chr6	26212277	0.603286	0.998346
41	FGFR2	chr10	123229461	FKBP1A	chr20	1300641	0.603286	0.922505
42	FGFR2	chr10	123229461	LOC441136	chr6	27464645	0.609079	0.998346
43	FGFR2	chr10	123229461	MAP4K5	chr14	49970937	0.646029	0.975884
44	FGFR2	chr10	123229461	ISL1	chr5	50725106	0.667805	0.971457
45	FGFR2	chr10	123229461	KIF3A	chr5	132062821	0.705398	0.998346
46	FGFR2	chr10	123229461	PPP1R12B	chr1	199221865	0.705398	0.998346
47	FGFR2	chr10	123229461	ZNF440	chr19	11805783	0.705398	0.942148
48	FGFR2	chr10	123229461	TBX21	chr17	43177943	0.705398	0.987282
49	FGFR2	chr10	123229461	RGS17	chr6	153424191	0.705398	0.922505
50	FGFR2	chr10	123229461	SGIP1	chr1	66921758	0.742454	0.987282
51	FGFR2	chr10	123229461	KCNE2	chr21	34664852	0.742454	0.987696
52	FGFR2	chr10	123229461	PCLO	chr7	82095056	0.742454	0.914443
53	FGFR2	chr10	123229461	PCLO	chr7	82409259	0.742454	0.998346
54	FGFR2	chr10	123229461	AK094685	chr5	58190490	0.742454	0.971457
55	FGFR2	chr10	123229461	MAP2K1	chr-1	-1	0.742454	0.971457
56	FGFR2	chr10	123229461	HMGCS1	chr5	43331654	0.742454	0.998346
57	FGFR2	chr10	123229461	TSLP	chr5	110440211	0.742454	0.987696
58	FGFR2	chr10	123229461	CPA6	chr8	68639323	0.754477	0.998346
59	FGFR2	chr10	123229461	ZMYND12	chr1	42567982	0.810424	0.844518
60	FGFR2	chr10	123229461	LRRC31	chr3	171040667	0.820435	0.971457
61	FGFR2	chr10	123229461	SLC26A7	chr8	92419564	0.820435	0.998346
62	FGFR2	chr10	123229461	GTF2A1	chr14	80728710	0.826874	0.998346
63	FGFR2	chr10	123229461	AF511647	chr21	36321699	0.850659	0.975884
64	FGFR2	chr10	123229461	ZNF502	chr3	44739334	0.850834	0.998346
65	FGFR2	chr10	123229461	TBC1D5	chr3	17212459	0.850834	0.998346
66	FGFR2	chr10	123229461	ARL6	chr3	98966365	0.85653	0.998346
67	FGFR2	chr10	123229461	ATP4A	chr19	40733030	0.85653	0.971457
68	FGFR2	chr10	123229461	CAPN9	chr1	227244120	0.857418	0.971457
69	FGFR2	chr10	123229461	hCT1815701	chr16	65002070	0.865745	0.998346
70	FGFR2	chr10	123229461	VSNL1	chr2	17758690	0.866697	0.971457
71	FGFR2	chr10	123229461	RPS4Y1	chrY	2778257	0.866697	0.989638
72	FGFR2	chr10	123229461	AK058154	chr-1	-1	0.872818	0.657931
73	FGFR2	chr10	123229461	F13A1	chr6	6089494	0.872818	0.989638
74	FGFR2	chr10	123229461	PGA5	chr11	60769238	0.872818	0.998346
75	FGFR2	chr10	123229461	ANK2	chr4	114543187	0.872818	0.998346
76	FGFR2	chr10	123229461	FLJ14167	chr17	21263364	0.872818	0.998346
77	FGFR2	chr10	123229461	GIF	chr11	59359872	0.872818	0.998346
78	FGFR2	chr10	123229461	PLXNA2	chr1	204584311	0.872818	0.998346
79	FGFR2	chr10	123229461	GPR30	chr7	905683	0.872818	0.928711
80	FGFR2	chr10	123229461	AK095500	chr1	242198618	0.872818	0.971457
81	FGFR2	chr10	123229461	KIF21A	chr12	37973560	0.872818	0.998346
82	FGFR2	chr10	123229461	AK024623	chr4	190342036	0.872818	0.998346
83	FGFR2	chr10	123229461	NRG2	chr5	139208366	0.872818	0.537294
84	FGFR2	chr10	123229461	MYT1L	chr2	2300476	0.872818	0.998346
85	FGFR2	chr10	123229461	FABP2	chr4	120598294	0.872818	0.895707
86	FGFR2	chr10	123229461	PYGL	chr14	50451836	0.872818	0.998346
87	FGFR2	chr10	123229461	DCC1	chr8	120915525	0.872818	0.998346
88	FGFR2	chr10	123229461	LRRC49	chr15	69043179	0.872818	0.998346
89	FGFR2	chr10	123229461	MAP4K3	chr2	39388548	0.872818	0.878162
90	FGFR2	chr10	123229461	GATM	chr15	43441521	0.879052	0.975884
91	FGFR2	chr10	123229461	GPR74	chr4	73378217	0.879052	0.998346
92	FGFR2	chr10	123229461	STK31	chr7	23598391	0.879052	0.998346
93	FGFR2	chr10	123229461	AK093403	chr6	720333	0.879052	0.971457
94	FGFR2	chr10	123229461	SLC39A8	chr4	103546225	0.886487	0.998346
95	FGFR2	chr10	123229461	HMMR	chr5	162835158	0.886487	0.922505
96	FGFR2	chr10	123229461	C8orf72	chr8	59222612	0.886487	0.998346
97	FGFR2	chr10	123229461	BC032899	chr1	222583951	0.886487	0.998346
98	FGFR2	chr10	123229461	AK096481	chr7	140628242	0.886487	0.998346
99	FGFR2	chr10	123229461	TMEM14A	chr6	52659085	0.889243	0.998346
100	FGFR2	chr10	123229461	FGF18	chr5	170816667	0.896488	0.998346
101	FGFR2	chr10	123229461	ESRRG	chr1	213065670	0.904923	0.989546
102	FGFR2	chr10	123229461	STXBP6	chr14	24358131	0.910862	0.998346
103	FGFR2	chr10	123229461	ADH7	chr4	100690700	0.910862	0.998346
104	FGFR2	chr10	123229461	HSS00015817	chr8	121137492	0.910862	0.878162
105	FGFR2	chr10	123229461	CHGB	chr20	5851292	0.910862	0.998346
106	FGFR2	chr10	123229461	RBP7	chr1	10010264	0.910862	0.998346
107	FGFR2	chr10	123229461	PIWIL1	chr12	129376622	0.910862	0.987696
108	FGFR2	chr10	123229461	SLC35C1	chr11	45784402	0.910862	0.987696
109	FGFR2	chr10	123229461	TMPRSS5	chr11	113069004	0.910862	0.998346
110	FGFR2	chr10	123229461	FAM3D	chr3	58597119	0.910862	0.855899
111	FGFR2	chr10	123229461	CRISPLD1	chr8	76107694	0.939356	0.998346
112	FGFR2	chr10	123229461	COL4A4	chr2	227695518	0.939356	0.987051
113	FGFR2	chr10	123229461	XM_210146	chr14	81141558	0.939356	0.878162
114	FGFR2	chr10	123229461	0	chr7	50294468	0.939356	0.998346
115	FGFR2	chr10	123229461	MGC35033	chr12	47176331	0.939356	0.987051
116	FGFR2	chr10	123229461	DCAL1	chr12	9776814	0.939356	0.998346
117	FGFR2	chr10	123229461	MYCN	chr2	16036795	0.939356	0.87506
118	FGFR2	chr10	123229461	EXO1	chr1	238374741	0.939356	0.998346
119	FGFR2	chr10	123229461	MYOT	chr5	137250526	0.939356	0.998346
120	FGFR2	chr10	123229461	FLJ13220	chr4	44541818	0.939356	0.902956
121	FGFR2	chr10	123229461	IL12A	chr3	161194224	0.939356	0.895707
122	FGFR2	chr10	123229461	CD300C	chr17	70053508	0.939356	0.998346
123	FGFR2	chr10	123229461	BLNK	chr10	98021213	0.939356	0.975076
124	FGFR2	chr10	123229461	IL18	chr11	111530935	0.939356	0.998346
125	FGFR2	chr10	123229461	APIN	chr4	71250671	0.939356	0.922505
126	FGFR2	chr10	123229461	FLJ14721	chr12	108670771	0.942392	0.975884
127	FGFR2	chr10	123229461	POMC	chr2	25299199	0.942392	0.998346
128	FGFR2	chr10	123229461	GJA1	chr6	121811143	0.942392	0.998346
129	FGFR2	chr10	123229461	ZNF486	chr19	20169064	0.942392	0.878162
130	FGFR2	chr10	123229461	KCNJ16	chr17	65641960	0.942392	0.862385
131	FGFR2	chr10	123229461	FBP2	chr9	94400912	0.942392	0.895707
132	FGFR2	chr10	123229461	FBP2	chr9	94400716	0.942392	0.998346
133	FGFR2	chr10	123229461	CXCL9	chr4	77280762	0.956966	0.815735
134	FGFR2	chr10	123229461	KIAA1912	chr2	56524294	0.956966	0.804498
135	FGFR2	chr10	123229461	DEPDC1B	chr5	59929428	0.956966	0.895707
136	FGFR2	chr10	123229461	PPP1R1B	chr17	35046236	0.956966	0.761205
137	FGFR2	chr10	123229461	C21orf81	chr21	14274479	0.956966	0.998346
138	FGFR2	chr10	123229461	RPL35	chr9	124699734	0.956966	0.713999
139	FGFR2	chr10	123229461	NXPH2	chr2	139262855	0.956966	0.998346
140	FGFR2	chr10	123229461	MDM4	chr1	201250066	0.956966	0.987696
141	FGFR2	chr10	123229461	GIMAP6	chr7	149762015	0.956966	0.998346
142	FGFR2	chr10	123229461	DACH1	chr13	70910154	0.956966	0.998346
143	FGFR2	chr10	123229461	HES6	chr2	238929798	0.956966	0.895707
144	FGFR2	chr10	123229461	ZNF350	chr19	57160168	0.956966	0.998346
145	FGFR2	chr10	123229461	13CDNA73	chr13	31750617	0.956966	0.998346
146	FGFR2	chr10	123229461	S100A12	chr1	150160049	0.956966	0.971457
147	FGFR2	chr10	123229461	RPLP1	chr15	67534830	0.956966	0.713999
148	FGFR2	chr10	123229461	C1QTNF7	chr4	15122988	0.956966	0.998346
149	FGFR2	chr10	123229461	ADRA2A	chr10	112829804	0.956966	0.998346
150	FGFR2	chr10	123229461	RASD1	chr17	17340111	0.956966	0.251704
151	FGFR2	chr10	123229461	PSMB9	chr6	32934186	0.956966	0.960454
152	FGFR2	chr10	123229461	KIAA2022	chrX	73737607	0.956966	0.87506
153	FGFR2	chr10	123229461	SLC41A2	chr12	103701457	0.956966	0.998346
154	FGFR2	chr10	123229461	HOXA13	chr7	27010171	0.956966	0.971457
155	FGFR2	chr10	123229461	FLJ20152	chr5	16527911	0.956966	0.986257
156	FGFR2	chr10	123229461	FSIP1	chr15	37697267	0.956966	0.895707
157	FGFR2	chr10	123229461	DIRAS3	chr1	68224161	0.956966	0.998346
158	FGFR2	chr10	123229461	PTPRO	chr12	15633714	0.956966	0.998346
159	FGFR2	chr10	123229461	CA2	chr8	86564813	0.956966	0.987696
160	FGFR2	chr10	123229461	STK17B	chr2	196861707	0.956966	0.998346
161	FGFR2	chr10	123229461	MYOM2	chr8	2080536	0.956966	0.975884
162	FGFR2	chr10	123229461	DSCR8	chr21	38450312	0.956966	0.537294
163	FGFR2	chr10	123229461	PROK2	chr3	71903862	0.956966	0.998346
164	FGFR2	chr10	123229461	CDC6	chr17	35710660	0.956966	0.998346
165	FGFR2	chr10	123229461	HIPK2	chr7	138725986	0.956966	0.914443
166	FGFR2	chr10	123229461	GTF2H3	chr12	122669290	0.956966	0.998346
167	FGFR2	chr10	123229461	DOCK9	chr13	98292442	0.956966	0.971457
168	FGFR2	chr10	123229461	PLN	chr6	118986953	0.956966	0.998346
169	FGFR2	chr10	123229461	RDM1	chr17	31273733	0.956966	0.987696
170	FGFR2	chr10	123229461	AK098100	chr11	117642237	0.956966	0.998346
171	FGFR2	chr10	123229461	ABTB2	chr11	34137424	0.956966	0.998346
172	FGFR2	chr10	123229461	RUNX1T1	chr8	93041647	0.956966	0.998346
173	FGFR2	chr10	123229461	MTCH2	chr11	47613829	0.956966	0.99497
174	FGFR2	chr10	123229461	ARL3	chr10	104426450	0.956966	0.900832
175	FGFR2	chr10	123229461	ZNF420	chr19	42309936	0.956966	0.998346
176	FGFR2	chr10	123229461	SULT1E1	chr4	70895927	0.956966	0.998346
177	FGFR2	chr10	123229461	TUBAL3	chr10	5425254	0.956966	0.998346
178	FGFR2	chr10	123229461	FLRT3	chr20	14254181	0.956966	0.998346
179	FGFR2	chr10	123229461	VNN2	chr6	133115511	0.956966	0.998346
180	FGFR2	chr10	123229461	SMAD6	chr15	64795814	0.956966	0.998346
181	FGFR2	chr10	123229461	NOSTRIN	chr2	169516266	0.956966	0.998346
182	FGFR2	chr10	123229461	CYP2C18	chr10	96485114	0.956966	0.998346
183	FGFR2	chr10	123229461	TPT1	chr13	44812221	0.956966	0.804498
184	FGFR2	chr10	123229461	BC037867	chr13	61476294	0.956966	0.998346
185	FGFR2	chr10	123229461	RAB27B	chr18	50706285	0.956966	0.998346
186	FGFR2	chr10	123229461	LOC157860	chr8	37574313	0.956966	0.998346
187	FGFR2	chr10	123229461	FLJ38512	chr5	9603077	0.956966	0.971457
188	FGFR2	chr10	123229461	VNN1	chr6	133044684	0.956966	0.971457
189	FGFR2	chr10	123229461	CLEC4A	chr12	8182135	0.956966	0.998346
190	FGFR2	chr10	123229461	FLJ20054	chr1	194281588	0.956966	0.998346
191	FGFR2	chr10	123229461	PANK3	chr5	167925675	0.956966	0.971457
192	FGFR2	chr10	123229461	LRRC4C	chr11	40092716	0.956966	0.998346
193	FGFR2	chr10	123229461	CASP5	chr11	104377982	0.956966	0.998346
194	FGFR2	chr10	123229461	CHRM4	chr11	46363614	0.956966	0.998346
195	FGFR2	chr10	123229461	CD200R1	chr3	114130788	0.956966	0.537294
196	FGFR2	chr10	123229461	AF075031	chr6	30227218	0.956966	0.998346
197	FGFR2	chr10	123229461	CRSP8	chr3	109942937	0.956966	0.987282
198	FGFR2	chr10	123229461	CREB3L1	chr11	46298391	0.956966	0.975884
199	FGFR2	chr10	123229461	TMEM16D	chr12	100024290	0.956966	0.895707
200	FGFR2	chr10	123229461	DMD	chrX	30898424	0.956966	0.998346
201	FGFR2	chr10	123229461	C2orf11	chr2	198262262	0.956966	0.998346
202	FGFR2	chr10	123229461	OCA2	chr15	25870574	0.956966	0.987282
203	FGFR2	chr10	123229461	Gcom1	chr15	55764548	0.956966	0.971457
204	FGFR2	chr10	123229461	SLITL2	chr16	4373256	0.956966	0.987282
205	FGFR2	chr10	123229461	TSGA2	chr21	42769097	0.956966	0.895707
206	FGFR2	chr10	123229461	PTGER2	chr14	51864502	0.956966	0.998346
207	FGFR2	chr10	123229461	KIF26A	chr14	103716864	0.956966	0.878162
208	FGFR2	chr10	123229461	SLK	chr10	105775531	0.956966	0.998346
209	FGFR2	chr10	123229461	DSP	chr6	7530150	0.956966	0.987696
210	FGFR2	chr10	123229461	C9orf46	chr9	5719263	0.956966	0.998346
211	FGFR2	chr10	123229461	AF143322	chr4	160415676	0.956966	0.998346
212	FGFR2	chr10	123229461	ACAS2L	chr20	24970708	0.956966	0.971457
213	FGFR2	chr10	123229461	SPP1	chr4	89261011	0.956966	0.922505
214	FGFR2	chr10	123229461	EIF5A2	chr3	172090923	0.956966	0.971457
215	FGFR2	chr10	123229461	BIRC3	chr11	101713561	0.956966	0.998346
216	FGFR2	chr10	123229461	GKN1	chr2	69118775	0.956966	0.998346
217	FGFR2	chr10	123229461	CLDN23	chr8	8598875	0.956966	0.998346
218	FGFR2	chr10	123229461	TRAT1	chr3	110055267	0.956966	0.998346
219	FGFR2	chr10	123229461	PSPHL	chr7	55615293	0.956966	0.844518
220	FGFR2	chr10	123229461	FLJ10094	chr13	42686178	0.956966	0.878162
221	FGFR2	chr10	123229461	AFARP1	chr1	113178065	0.956966	0.998346
222	FGFR2	chr10	123229461	C1orf178	chr1	114135442	0.956966	0.989546
223	FGFR2	chr10	123229461	C6orf143	chr6	54913883	0.956966	0.998346
224	FGFR2	chr10	123229461	C6orf117	chr6	84821776	0.956966	0.998346
225	FGFR2	chr10	123229461	MYB	chr6	135581846	0.956966	0.971457
226	FGFR2	chr10	123229461	COLEC11	chr2	3185186	0.956966	0.987696
227	FGFR2	chr10	123229461	KIF18A	chr11	28055215	0.956966	0.998346
228	FGFR2	chr10	123229461	UQCRB	chr8	97312171	0.956966	0.998346
229	FGFR2	chr10	123229461	DDX43	chr6	74181006	0.956966	0.998346
230	FGFR2	chr10	123229461	MAWBP	chr10	69718716	0.956966	0.928711
231	FGFR2	chr10	123229461	CAMP	chr3	48241904	0.956966	0.998346
232	FGFR2	chr10	123229461	STX7	chr6	132836615	0.956966	0.998346
233	FGFR2	chr10	123229461	PSPH	chr7	55861560	0.956966	0.895707
234	FGFR2	chr10	123229461	ZNF234	chr19	49353387	0.956966	0.998346
235	FGFR2	chr10	123229461	EDN2	chr1	41619315	0.956966	0.989546
236	FGFR2	chr10	123229461	FBXO16	chr8	28377141	0.956966	0.998346
237	FGFR2	chr10	123229461	NOVA1	chr14	26134538	0.956966	0.998346
238	FGFR2	chr10	123229461	EPHB3	chr3	185781771	0.956966	0.998346
239	FGFR2	chr10	123229461	IFIH1	chr2	162949233	0.956966	0.895707
240	FGFR2	chr10	123229461	PRSS16	chr6	27330788	0.956966	0.987696
241	FGFR2	chr10	123229461	TGM5	chr15	41314342	0.956966	0.998346
242	FGFR2	chr10	123229461	THAP2	chr12	70344277	0.956966	0.922505
243	FGFR2	chr10	123229461	FZD5	chr2	208457012	0.956966	0.998346
244	FGFR2	chr10	123229461	ACVR1C	chr2	158214680	0.956966	0.998346
245	FGFR2	chr10	123229461	PSCD3	chr7	5977361	0.956966	0.998346
246	FGFR2	chr10	123229461	LOH12CR2	chr12	12399865	0.956966	0.998346
247	FGFR2	chr10	123229461	IL15	chr4	143011642	0.956966	0.971457
248	FGFR2	chr10	123229461	NEBL	chr10	21110362	0.956966	0.975884
249	FGFR2	chr10	123229461	FLJ35773	chr17	8641333	0.956966	0.998346
250	FGFR2	chr10	123229461	GPC6	chr13	92787115	0.956966	0.998346
251	FGFR2	chr10	123229461	ZC3H12A	chr1	37618797	0.956966	0.987282
252	FGFR2	chr10	123229461	LEPREL1	chr3	191172393	0.956966	0.815735
253	FGFR2	chr10	123229461	DNM3	chr1	169111027	0.956966	0.878162
254	FGFR2	chr10	123229461	GABRA5	chr15	24776129	0.956966	0.998346
255	FGFR2	chr10	123229461	TMOD3	chr15	49988266	0.956966	0.971457
256	FGFR2	chr10	123229461	PF4V1	chr4	75084057	0.956966	0.991497
257	FGFR2	chr10	123229461	RPL8	chr8	145987546	0.956966	0.998346
258	FGFR2	chr10	123229461	FAM81A	chr15	57539630	0.956966	0.971457
259	FGFR2	chr10	123229461	SERPINB5	chr18	59311198	0.956966	0.998346
260	FGFR2	chr10	123229461	CSF3R	chr1	36602856	0.956966	0.998346
261	FGFR2	chr10	123229461	CLEC10A	chr17	6920051	0.956966	0.998346
262	FGFR2	chr10	123229461	ETNK1	chr12	22688070	0.956966	0.364271
263	FGFR2	chr10	123229461	BMX	chrX	15334145	0.956966	0.998346
264	FGFR2	chr10	123229461	CMYA5	chr5	79131560	0.956966	0.998346
265	FGFR2	chr10	123229461	GDPD3	chr16	30027195	0.956966	0.998432
266	FGFR2	chr10	123229461	AK026385	chr1	192347375	0.956966	0.998346
267	FGFR2	chr10	123229461	GLYATL1	chr11	58478821	0.956966	0.989546
268	FGFR2	chr10	123229461	TREM2	chr6	41237044	0.956966	0.987051
269	FGFR2	chr10	123229461	MAC30	chr17	23677809	0.956966	0.998346
270	FGFR2	chr10	123229461	ADAM28	chr-1	-1	0.956966	0.987696
271	FGFR2	chr10	123229461	ZNF114	chr19	53481069	0.956966	0.987696
272	FGFR2	chr10	123229461	FLJ23560	chr12	75241013	0.956966	0.998346
273	FGFR2	chr10	123229461	ADH1C	chr4	100615044	0.956966	0.998346
274	FGFR2	chr10	123229461	CLEC2B	chr12	9901340	0.956966	0.998346
275	FGFR2	chr10	123229461	BEX2	chrX	102370575	0.956966	0.878162
276	FGFR2	chr10	123229461	LOC392550	chr3	9515501	0.956966	0.985116
277	FGFR2	chr10	123229461	MGP	chr12	14929975	0.956966	0.987696
278	FGFR2	chr10	123229461	SNCAIP	chr5	121815090	0.956966	0.998346
279	FGFR2	chr10	123229461	CD180	chr5	66513939	0.956966	0.998346
280	FGFR2	chr10	123229461	CABYR	chr18	19993964	0.956966	0.998346
281	FGFR2	chr10	123229461	LYPD5	chr19	48992661	0.956966	0.998346
282	FGFR2	chr10	123229461	POT1	chr7	124097362	0.956966	0.657931
283	FGFR2	chr10	123229461	BC039450	chr4	145922076	0.956966	0.922505
284	FGFR2	chr10	123229461	FAM44A	chr4	13282702	0.956966	0.998346
285	FGFR2	chr10	123229461	IL4	chr5	132037683	0.956966	0.971457
286	FGFR2	chr10	123229461	SNAI2	chr8	49993474	0.956966	0.987696
287	FGFR2	chr10	123229461	PHLDB2	chr3	113177676	0.956966	0.998346
288	FGFR2	chr10	123229461	CHGA	chr14	92471282	0.956966	0.987696
289	FGFR2	chr10	123229461	FCER1A	chr1	156086986	0.956966	0.998346
290	FGFR2	chr10	123229461	PLCL1	chr2	198838020	0.956966	0.914443
291	FGFR2	chr10	123229461	CCL4	chr17	31455428	0.956966	0.922505
292	FGFR2	chr10	123229461	MGC2889	chr3	194443902	0.956966	0.922505
293	FGFR2	chr10	123229461	SCIN	chr7	12437910	0.956966	0.998346
294	FGFR2	chr10	123229461	AK023033	chr7	38793557	0.956966	0.998346
295	FGFR2	chr10	123229461	SERTAD4	chr1	206801238	0.956966	0.998346
296	FGFR2	chr10	123229461	HIBCH	chr2	190942478	0.956966	0.87506
297	FGFR2	chr10	123229461	AK095145	chr5	8513455	0.956966	0.998346
298	FGFR2	chr10	123229461	ZNF415	chr19	58304757	0.956966	0.998346
299	FGFR2	chr10	123229461	CXCL5	chr4	75229370	0.956966	0.998346
300	FGFR2	chr10	123229461	NPDC1	chr9	137210826	0.956966	0.998346
301	FGFR2	chr10	123229461	GATA6	chr18	18035795	0.956966	0.998346
302	FGFR2	chr10	123229461	FOXQ1	chr6	1258499	0.956966	0.998346
303	FGFR2	chr10	123229461	ZNF594	chr17	5023807	0.956966	0.878162
304	FGFR2	chr10	123229461	CD24	chr-1	-1	0.956966	0.998346
305	FGFR2	chr10	123229461	BST1	chr4	15393183	0.956966	0.878162
306	FGFR2	chr10	123229461	MYLK	chr3	124858691	0.956966	0.537294
307	FGFR2	chr10	123229461	PEX5L	chr3	181227453	0.956966	0.998346
308	FGFR2	chr10	123229461	HEYL	chr1	39759327	0.956966	0.878162
309	FGFR2	chr10	123229461	EDIL3	chr5	83356698	0.956966	0.998346
310	FGFR2	chr10	123229461	AIF1	chr6	31691279	0.956966	0.998346
311	FGFR2	chr10	123229461	LOC401134	chr4	65609514	0.956966	0.895707
312	FGFR2	chr10	123229461	IMMP2L	chr7	109897582	0.956966	0.985572
313	FGFR2	chr10	123229461	PTGFR	chr1	78715948	0.956966	0.989638
314	FGFR2	chr10	123229461	ELA1	chr12	50008524	0.956966	0.998346
315	FGFR2	chr10	123229461	TFF2	chr21	42643097	0.956966	0.678081
316	FGFR2	chr10	123229461	CASK	chrX	41169257	0.956966	0.998346
317	FGFR2	chr10	123229461	AK093976	chr18	67340243	0.956966	0.998346
318	FGFR2	chr10	123229461	PGBD5	chr1	226765688	0.956966	0.998346
319	FGFR2	chr10	123229461	POPDC3	chr6	105713073	0.956966	0.998346
320	FGFR2	chr10	123229461	RAFTLIN	chr3	16332878	0.956966	0.987696
321	FGFR2	chr10	123229461	RABGAP1L	chr1	171696026	0.956966	0.998346
322	FGFR2	chr10	123229461	GSTM3	chr1	109992770	0.956966	0.998346
323	FGFR2	chr10	123229461	LZTS1	chr8	20148966	0.956966	0.878162
324	FGFR2	chr10	123229461	WASF3	chr13	26160553	0.956966	0.591201
325	FGFR2	chr10	123229461	GIMAP1	chr7	149854955	0.956966	0.998346
326	FGFR2	chr10	123229461	CCK	chr3	42274649	0.956966	0.998346
327	FGFR2	chr10	123229461	UNC5CL	chr6	41102841	0.956966	0.998346
328	FGFR2	chr10	123229461	SLC16A14	chr2	230725472	0.956966	0.895707
329	FGFR2	chr10	123229461	RNF128	chrX	105844993	0.956966	0.922505
330	FGFR2	chr10	123229461	RNASE4	chr14	20237657	0.956966	0.971457
331	FGFR2	chr10	123229461	LOC339809	chr2	202887095	0.956966	0.989546
332	FGFR2	chr10	123229461	AGPAT4	chr6	161623479	0.956966	0.998346
333	FGFR2	chr10	123229461	AKR7A3	chr1	19354373	0.956966	0.998346
334	FGFR2	chr10	123229461	SLMAP	chr3	57862028	0.956966	0.986257
335	FGFR2	chr10	123229461	LILRB4	chr19	59873041	0.956966	0.657931
336	FGFR2	chr10	123229461	PCSK1	chr5	95753798	0.956966	0.987282
337	FGFR2	chr10	123229461	TFCP2L1	chr2	121695027	0.956966	0.998346
338	FGFR2	chr10	123229461	RERG	chr12	15155545	0.956966	0.998346
339	FGFR2	chr10	123229461	HELB	chr12	64990594	0.956966	0.998346
340	FGFR2	chr10	123229461	GLYCTK	chr3	52302188	0.956966	0.998346
341	FGFR2	chr10	123229461	OGN	chr9	92245179	0.956966	0.998346
342	FGFR2	chr10	123229461	SORBS2	chr4	186958407	0.956966	0.998346
343	FGFR2	chr10	123229461	RPL39L	chr3	188339715	0.956966	0.998346
344	FGFR2	chr10	123229461	FLJ14477	chr8	144913874	0.956966	0.878162
345	FGFR2	chr10	123229461	IGJ	chr4	71886813	0.956966	0.975884
346	FGFR2	chr10	123229461	SOX7	chr8	10620966	0.956966	0.998346
347	FGFR2	chr10	123229461	C1orf51	chr1	147069921	0.956966	0.537294
348	FGFR2	chr10	123229461	AFAP	chr4	7898518	0.956966	0.971457
349	FGFR2	chr10	123229461	CCDC19	chr1	156655355	0.956966	0.987696
350	FGFR2	chr10	123229461	RNF125	chr6	42202189	0.956966	0.861173
351	FGFR2	chr10	123229461	PRDM6	chr5	122551321	0.956966	0.998346
352	FGFR2	chr10	123229461	IL1RN	chr2	113604860	0.956966	0.975884
353	FGFR2	chr10	123229461	ANXA13	chr8	124779911	0.956966	0.998346
354	FGFR2	chr10	123229461	VPREB3	chr22	22419832	0.956966	0.991497
355	FGFR2	chr10	123229461	LIN7C	chr11	27475504	0.956966	0.922505
356	FGFR2	chr10	123229461	FHL1	chrX	135018524	0.956966	0.922505
357	FGFR2	chr10	123229461	PTHLH	chr12	28007885	0.956966	0.998346
358	FGFR2	chr10	123229461	AK024921	chr14	56831518	0.956966	0.998346
359	FGFR2	chr10	123229461	SH3BGR	chr21	39808973	0.956966	0.922505
360	FGFR2	chr10	123229461	FMOD	chr1	200041469	0.956966	0.998346
361	FGFR2	chr10	123229461	CA9	chr9	35670995	0.956966	0.986257
362	FGFR2	chr10	123229461	LOC134147	chr5	10341576	0.956966	0.998346
363	FGFR2	chr10	123229461	THEX1	chr8	8928017	0.956966	0.998346
364	FGFR2	chr10	123229461	PNLDC1	chr6	160212007	0.956966	0.985116
365	FGFR2	chr10	123229461	SPG20	chr13	35784543	0.956966	0.987282
366	FGFR2	chr10	123229461	GZMB	chr14	24171975	0.956966	0.914443
367	FGFR2	chr10	123229461	LOC400713	chr19	57569699	0.956966	0.998346
368	FGFR2	chr10	123229461	TSC	chr12	115939491	0.956966	0.998346
369	FGFR2	chr10	123229461	PPARGC1A	chr4	23470213	0.956966	0.998346
370	FGFR2	chr10	123229461	FMO1	chr1	167986658	0.956966	0.987282
371	FGFR2	chr10	123229461	SLC24A3	chr20	19650868	0.956966	0.987696
372	FGFR2	chr10	123229461	NUDT12	chr5	102922555	0.956966	0.922505
373	FGFR2	chr10	123229461	MSR1	chr8	16010645	0.956966	0.998346
374	FGFR2	chr10	123229461	C9orf19	chr9	36153582	0.956966	0.998346
375	FGFR2	chr10	123229461	NEDD9	chr6	11326983	0.956966	0.878162
376	FGFR2	chr10	123229461	C10orf11	chr10	77488470	0.956966	0.914443
377	FGFR2	chr10	123229461	C16orf30	chr16	1545464	0.956966	0.87506
378	FGFR2	chr10	123229461	GULP1	chr2	189278100	0.956966	0.998346
379	FGFR2	chr10	123229461	NEDD4L	chr18	54214789	0.956966	0.998346
380	FGFR2	chr10	123229461	LRCH2	chrX	114168632	0.956966	0.989546
381	FGFR2	chr10	123229461	TRAF3IP3	chr1	206343941	0.956966	0.64744
382	FGFR2	chr10	123229461	DEPDC6	chr8	121131183	0.956966	0.998346
383	FGFR2	chr10	123229461	BE622355	chr18	27906425	0.956966	0.998346
384	FGFR2	chr10	123229461	LONRF3	chrX	117933513	0.956966	0.998346
385	FGFR2	chr10	123229461	GBP1	chr1	89231023	0.956966	0.989546
386	FGFR2	chr10	123229461	RPL15	chr3	23937172	0.956966	0.998346
387	FGFR2	chr10	123229461	MYO5C	chr15	50272027	0.956966	0.998346
388	FGFR2	chr10	123229461	ZNF165	chr6	28164627	0.956966	0.975076
389	FGFR2	chr10	123229461	RP3-473B4.1	chrX	133667190	0.956966	0.987696
390	FGFR2	chr10	123229461	EXPH5	chr11	107885575	0.956966	0.998346
391	FGFR2	chr10	123229461	DKFZp667F0711	chr10	6433751	0.956966	0.998346
392	FGFR2	chr10	123229461	PLCXD1	chrX	140879	0.956966	0.998346
393	FGFR2	chr10	123229461	HOXD11	chr2	176799453	0.956966	0.998346
394	FGFR2	chr10	123229461	BCL2	chr18	58942048	0.956966	0.998346
395	FGFR2	chr10	123229461	HLA-DPA1	chr6	33145403	0.956966	0.989546
396	FGFR2	chr10	123229461	USP6NL	chr10	11544240	0.956966	0.971457
397	FGFR2	chr10	123229461	N4BP2	chr4	39979135	0.956966	0.971457
398	FGFR2	chr10	123229461	TMPRSS11D	chr4	68516830	0.956966	0.998346
399	FGFR2	chr10	123229461	RNF32	chr7	155946808	0.956966	0.998346
400	FGFR2	chr10	123229461	SULT1B1	chr4	70777061	0.956966	0.986257
401	FGFR2	chr10	123229461	FLJ20035	chr4	169512631	0.956966	0.930181
402	FGFR2	chr10	123229461	GCNT2	chr6	10637936	0.956966	0.64744
403	FGFR2	chr10	123229461	DDX3Y	chrY	13470305	0.956966	0.998346
404	FGFR2	chr10	123229461	FLJ14054	chr5	32827147	0.956966	0.922505
405	FGFR2	chr10	123229461	C4orf7	chr4	71280607	0.956966	0.998346
406	FGFR2	chr10	123229461	MAGEA11	chrX	148474056	0.956966	0.998346
407	FGFR2	chr10	123229461	MOBKL2B	chr9	27319416	0.956966	0.975538
408	FGFR2	chr10	123229461	LOC285768	chr6	1049352	0.956966	0.991497
409	FGFR2	chr10	123229461	CCL21	chr9	34699203	0.956966	0.975884
410	FGFR2	chr10	123229461	SGCD	chr5	156126965	0.956966	0.895707
411	FGFR2	chr10	123229461	NR6A1	chr9	124362700	0.956966	0.987696
412	FGFR2	chr10	123229461	ZNF559	chr19	9315333	0.956966	0.878162
413	FGFR2	chr10	123229461	ZHX2	chr8	124003602	0.956966	0.998346
414	FGFR2	chr10	123229461	PDZRN3	chr3	73515128	0.956966	0.922505
415	FGFR2	chr10	123229461	FLJ11017	chr4	37414994	0.956966	0.878162
416	FGFR2	chr10	123229461	DAZL	chr3	16621862	0.956966	0.998346
417	FGFR2	chr10	123229461	SPINK4	chr9	33238449	0.956966	0.998346
418	FGFR2	chr10	123229461	WNT2	chr7	116511613	0.956966	0.998346
419	FGFR2	chr10	123229461	LOC387763	chr11	43922010	0.956966	0.922505
420	FGFR2	chr10	123229461	CD48	chr1	157467913	0.956966	0.998346
421	FGFR2	chr10	123229461	GNGT1	chr7	93180721	0.956966	0.998346
422	FGFR2	chr10	123229461	BPI	chr20	36382031	0.956966	0.971457
423	FGFR2	chr10	123229461	KIAA1166	chrX	63919531	0.956966	0.987696
424	FGFR2	chr10	123229461	LAT2	chr7	73082705	0.956966	0.987696
425	FGFR2	chr10	123229461	CCL8	chr17	29670332	0.956966	0.878162
426	FGFR2	chr10	123229461	C1orf54	chr1	147062053	0.956966	0.937783
427	FGFR2	chr10	123229461	TRIM34	chr11	5612597	0.956966	0.998346
428	FGFR2	chr10	123229461	NDN	chr15	21482675	0.956966	0.998346
429	FGFR2	chr10	123229461	TMED6	chr16	67934773	0.956966	0.998346
430	FGFR2	chr10	123229461	ABCA6	chr17	64590638	0.956966	0.998346
431	FGFR2	chr10	123229461	BEX1	chrX	102123820	0.956966	0.982692
432	FGFR2	chr10	123229461	SRD5A2L	chr4	56076997	0.956966	0.998346
433	FGFR2	chr10	123229461	GZMK	chr5	54365373	0.956966	0.987282
434	FGFR2	chr10	123229461	STK33	chr11	8370124	0.956966	0.987051
435	FGFR2	chr10	123229461	C1QTNF3	chr5	34056272	0.956966	0.922505
436	FGFR2	chr10	123229461	DEFA6	chr8	6769748	0.956966	0.998346
437	FGFR2	chr10	123229461	CHRDL2	chr11	74085191	0.956966	0.998346
438	FGFR2	chr10	123229461	FLJ33718	chr4	3531680	0.956966	0.991497
439	FGFR2	chr10	123229461	CYP2B6	chr19	46215971	0.956966	0.998346
440	FGFR2	chr10	123229461	PDZRN4	chr12	40254537	0.956966	0.99468
441	FGFR2	chr10	123229461	LOC348751	chr2	200536304	0.956966	0.998346
442	FGFR2	chr10	123229461	ATP7B	chr13	51406572	0.956966	0.998346
443	FGFR2	chr10	123229461	SESN1	chr6	109418558	0.956966	0.895707
444	FGFR2	chr10	123229461	GADD45G	chr9	89449559	0.956966	0.975884
445	FGFR2	chr10	123229461	BC040644	chr6	100700661	0.956966	0.975884
446	FGFR2	chr10	123229461	LOC440986	chr3	156657950	0.956966	0.998346
447	FGFR2	chr10	123229461	NGFRAP1L1	chrX	101215072	0.956966	0.998346
448	FGFR2	chr10	123229461	GPR109B	chr12	121711511	0.956966	0.998346
449	FGFR2	chr10	123229461	DKFZp686A1627	chr13	18518755	0.956966	0.998346
450	FGFR2	chr10	123229461	KBTBD11	chr8	1941108	0.956966	0.987696
451	FGFR2	chr10	123229461	GIMAP7	chr7	149655070	0.956966	0.99468
452	FGFR2	chr10	123229461	C8orf71	chr8	58355731	0.956966	0.998346
453	FGFR2	chr10	123229461	EYA2	chr20	45250759	0.956966	0.998346
454	FGFR2	chr10	123229461	PDGFRB	chr5	149474608	0.956966	0.998432
455	FGFR2	chr10	123229461	SHRM	chr4	78035086	0.956966	0.878162
456	FGFR2	chr10	123229461	VSIG4	chrX	65036500	0.956966	0.914443
457	FGFR2	chr10	123229461	NAPG	chr18	10538310	0.956966	0.998346
458	FGFR2	chr10	123229461	REG1A	chr2	79262087	0.956966	0.998346
459	FGFR2	chr10	123229461	RPRM	chr2	154159434	0.956966	0.998346
460	FGFR2	chr10	123229461	LIPF	chr10	90423370	0.956966	0.998346
461	FGFR2	chr10	123229461	AK056737	chr-1	-1	0.956966	0.998346
462	FGFR2	chr10	123229461	CD302	chr2	160453895	0.956966	0.987696
463	FGFR2	chr10	123229461	CMKOR1	chr2	237272265	0.956966	0.998346
464	FGFR2	chr10	123229461	YEATS4	chr12	68070407	0.956966	0.993053
465	FGFR2	chr10	123229461	GRB7	chr17	35152032	0.956966	0.987696
466	FGFR2	chr10	123229461	GSDML	chr17	35315985	0.956966	0.987696
467	FGFR2	chr10	123229461	TPD52L1	chr6	125625679	0.956966	0.960454
468	FGFR2	chr10	123229461	KIAA1324L	chr7	86186100	0.956966	0.998346
469	FGFR2	chr10	123229461	SCEL	chr13	77114875	0.956966	0.998346
470	FGFR2	chr10	123229461	KLF15	chr3	127545340	0.956966	0.998346
471	FGFR2	chr10	123229461	NOXO1	chr16	1970959	0.956966	0.982692
472	FGFR2	chr10	123229461	SYT13	chr11	45220225	0.956966	0.998346
473	FGFR2	chr10	123229461	PTPN20	chr10	48357961	0.956966	0.942148
474	FGFR2	chr10	123229461	HLA-DMB	chr6	33014585	0.956966	0.998346
475	FGFR2	chr10	123229461	TCEAL2	chrX	101188678	0.956966	0.987696
476	FGFR2	chr10	123229461	CD24	chr5	78957218	0.956966	0.998346
477	FGFR2	chr10	123229461	CPEB3	chr10	93800324	0.956966	0.922505
478	FGFR2	chr10	123229461	PKP1	chr1	198030890	0.956966	0.987696
479	FGFR2	chr10	123229461	ADAMDEC1	chr8	24317478	0.956966	0.998346
480	FGFR2	chr10	123229461	DSC2	chr18	26901824	0.956966	0.998346
481	FGFR2	chr10	123229461	SMAD9	chr13	36337783	0.956966	0.989546
482	FGFR2	chr10	123229461	FAM77D	chr8	64066044	0.956966	0.998346
483	FGFR2	chr10	123229461	HHAT	chr1	207237680	0.956966	0.998346
484	FGFR2	chr10	123229461	P8	chr16	28457700	0.956966	0.973001
485	FGFR2	chr10	123229461	LTB	chr6	31656494	0.956966	0.989546
486	FGFR2	chr10	123229461	DNCI1	chr7	95372098	0.956966	0.998346
487	FGFR2	chr10	123229461	NLGN4Y	chrY	15269470	0.956966	0.998346
488	FGFR2	chr10	123229461	FGF7	chr15	47504000	0.956966	0.998346
489	FGFR2	chr10	123229461	CCL13	chr17	29709587	0.956966	0.998346
490	FGFR2	chr10	123229461	PLAC8	chr-1	-1	0.956966	0.998346
491	FGFR2	chr10	123229461	NAP1L2	chrX	72216345	0.956966	0.971457
492	FGFR2	chr10	123229461	OSBPL7	chr17	43240916	0.956966	0.998346
493	FGFR2	chr10	123229461	HOP	chr4	57355237	0.956966	0.998346
494	FGFR2	chr10	123229461	KLF8	chrX	56175001	0.956966	0.998346
495	FGFR2	chr10	123229461	0	chr12	22732070	0.956966	0.804498
496	FGFR2	chr10	123229461	BMP7	chr20	55177288	0.956966	0.998346
497	FGFR2	chr10	123229461	KCNE3	chr11	73843973	0.956966	0.975076
498	FGFR2	chr10	123229461	PLCL2	chr3	17031308	0.956966	0.914443
499	FGFR2	chr10	123229461	LOC144363	chr12	25249125	0.956966	0.878162
500	FGFR2	chr10	123229461	C9orf26	chr9	6246703	0.956966	0.975884
501	FGFR2	chr10	123229461	CXCR3	chrX	70620220	0.956966	0.862385
502	FGFR2	chr10	123229461	KIAA1407	chr3	115206224	0.956966	0.804498
503	FGFR2	chr10	123229461	EIF1AY	chrY	21092380	0.956966	0.930181
504	FGFR2	chr10	123229461	MSMB	chr10	51226802	0.956966	0.804498
505	FGFR2	chr10	123229461	COLEC12	chr18	321670	0.956966	0.998346
506	FGFR2	chr10	123229461	KCNS3	chr2	18035723	0.956966	0.914443
507	FGFR2	chr10	123229461	RAB7B	chr1	202636393	0.956966	0.895707
508	FGFR2	chr10	123229461	PIGR	chr1	203491668	0.956966	0.998346
509	FGFR2	chr10	123229461	ELF3	chr1	198712024	0.956966	0.971457
510	FGFR2	chr10	123229461	C20orf42	chr20	6025555	0.956966	0.998346
511	FGFR2	chr10	123229461	KCTD3	chr1	212181952	0.956966	0.998346
512	FGFR2	chr10	123229461	NEK2	chr1	208235332	0.956966	0.998346
513	FGFR2	chr10	123229461	KRT16	chr17	37020864	0.956966	0.971457
514	FGFR2	chr10	123229461	CRYAB	chr11	111284723	0.956966	0.975884
515	FGFR2	chr10	123229461	ARSJ	chr4	115181280	0.956966	0.64744
516	FGFR2	chr10	123229461	FOXE1	chr9	97698401	0.956966	0.998346
517	FGFR2	chr10	123229461	FOXF1	chr16	85104772	0.956966	0.998346
518	FGFR2	chr10	123229461	FKBP1B	chr2	24147449	0.956966	0.895707
519	FGFR2	chr10	123229461	FKBP1B	chr2	24197863	0.956966	0.987282
520	FGFR2	chr10	123229461	ENTPD3	chr3	40440350	0.956966	0.975884
521	FGFR2	chr10	123229461	TAGLN	chr11	116579742	0.956966	0.998346
522	FGFR2	chr10	123229461	SELENBP1	chr1	148151140	0.956966	0.933148
523	FGFR2	chr10	123229461	PDGFRL	chr8	17535892	0.956966	0.998346
524	FGFR2	chr10	123229461	MIB1	chr18	17664620	0.956966	0.998346
525	FGFR2	chr10	123229461	GALNTL5	chr7	151154415	0.956966	0.928711
526	FGFR2	chr10	123229461	AK026761	chr2	213397725	0.956966	0.987696
527	FGFR2	chr10	123229461	SOCS6	chr18	66144347	0.956966	0.998346
528	FGFR2	chr10	123229461	RAB28	chr4	13134442	0.956966	0.987696
529	FGFR2	chr10	123229461	PLA2G7	chr6	46787224	0.956966	0.998346
530	FGFR2	chr10	123229461	DDO	chr6	110820907	0.956966	0.998346
531	FGFR2	chr10	123229461	C8orf59	chr-1	-1	0.956966	0.922505
532	FGFR2	chr10	123229461	MRP63	chr13	20649419	0.956966	0.998346
533	FGFR2	chr10	123229461	WARS	chr14	99889777	0.956966	0.998346
534	FGFR2	chr10	123229461	PCK1	chr20	55574448	0.956966	0.998346
535	FGFR2	chr10	123229461	JPH2	chr20	42176855	0.956966	0.895707
536	FGFR2	chr10	123229461	RGS5	chr1	159848645	0.956966	0.914443
537	FGFR2	chr10	123229461	ASB17	chr1	76099846	0.956966	0.998346
538	FGFR2	chr10	123229461	RGNEF	chr5	73272478	0.956966	0.998346
539	FGFR2	chr10	123229461	LOC51315	chr2	88166875	0.956966	0.998346
540	FGFR2	chr10	123229461	FLJ35808	chr17	44194921	0.956966	0.998346
541	FGFR2	chr10	123229461	ERBB2	chr17	35133365	0.956966	0.855899
542	FGFR2	chr10	123229461	KLHDC1	chr14	49269183	0.956966	0.971457
543	FGFR2	chr10	123229461	SLC45A3	chr1	202358853	0.956966	0.855899
544	FGFR2	chr10	123229461	GSTT1	chr22	22706281	0.956966	0.975884
545	FGFR2	chr10	123229461	MTSS1	chr8	125634484	0.956966	0.975884
546	FGFR2	chr10	123229461	SAMD9L	chr7	92405506	0.956966	0.987696
547	FGFR2	chr10	123229461	PTN	chr7	136393267	0.956966	0.998346
548	FGFR2	chr10	123229461	ELF5	chr11	34458367	0.956966	0.987696
549	FGFR2	chr10	123229461	MED28	chr1	202310632	0.956966	0.998346
550	FGFR2	chr10	123229461	GNG11	chr7	93195851	0.956966	0.855899
551	FGFR2	chr10	123229461	ORF1-FL49	chr5	139554269	0.956966	0.998346
552	FGFR2	chr10	123229461	AK000038	chr17	1555590	0.956966	0.537294
553	FGFR2	chr10	123229461	TBXAS1	chr7	139025218	0.956966	0.998346
554	FGFR2	chr10	123229461	TSPAN1	chr1	46362917	0.956966	0.986257
555	FGFR2	chr10	123229461	PDLIM3	chr4	186821355	0.956966	0.971457
556	FGFR2	chr10	123229461	C6orf85	chr6	3214747	0.956966	0.975884
557	FGFR2	chr10	123229461	HCK	chr20	30153134	0.956966	0.998346
558	FGFR2	chr10	123229461	WIF1	chr12	63742558	0.956966	0.878162
559	FGFR2	chr10	123229461	ANKRD6	chr6	90397859	0.956966	0.998346
560	FGFR2	chr10	123229461	SOSTDC1	chr7	16274895	0.956966	0.902722
561	FGFR2	chr10	123229461	DACH1	chr13	71185314	0.956966	0.895707
562	FGFR2	chr10	123229461	ACTA2	chr10	90698568	0.956966	0.998346
563	FGFR2	chr10	123229461	RASSF4	chr10	44808815	0.956966	0.998346
564	FGFR2	chr10	123229461	SGK2	chr20	41647283	0.956966	0.998346
565	FGFR2	chr10	123229461	VEGF	chr6	43853241	0.956966	0.998346
566	FGFR2	chr10	123229461	DHRS8	chr4	88615536	0.956966	0.998346
567	FGFR2	chr10	123229461	DSC3	chr18	26826335	0.956966	0.998346
568	FGFR2	chr10	123229461	CCL11	chr17	29638260	0.956966	0.998346
569	FGFR2	chr10	123229461	GABRP	chr5	170148182	0.956966	0.998346
570	FGFR2	chr10	123229461	PSCDBP	chr2	158112590	0.956966	0.878162
571	FGFR2	chr10	123229461	DKFZP566N034	chr2	135047551	0.956966	0.804498
572	FGFR2	chr10	123229461	AKR1C3	chr10	5137798	0.956966	0.971457
573	FGFR2	chr10	123229461	KIAA1043	chr22	26702101	0.956966	0.987696
574	FGFR2	chr10	123229461	TTC18	chr10	74704298	0.956966	0.998346
575	FGFR2	chr10	123229461	AK027541	chr2	161929291	0.956966	0.971457
576	FGFR2	chr10	123229461	TP73L	chr3	191097632	0.956966	0.998346
577	FGFR2	chr10	123229461	RGS18	chr1	188886171	0.956966	0.878162
578	FGFR2	chr10	123229461	HPGD	chr4	175787124	0.956966	0.998346
579	FGFR2	chr10	123229461	LOC152573	chr4	42244380	0.956966	0.971457
580	FGFR2	chr10	123229461	ARTS-1	chr5	96141885	0.956966	0.998346
581	FGFR2	chr10	123229461	LOC285513	chr4	90519722	0.956966	0.804498
582	FGFR2	chr10	123229461	CDX1	chr5	149544166	0.956966	0.922505
583	FGFR2	chr10	123229461	NDRG4	chr16	57104140	0.956966	0.998346
584	FGFR2	chr10	123229461	USP36	chr17	74306638	0.956966	0.895707
585	FGFR2	chr10	123229461	SFRP5	chr10	99517123	0.956966	0.855899
586	FGFR2	chr10	123229461	MGC10646	chr4	80595666	0.956966	0.991497
587	FGFR2	chr10	123229461	ZNF417	chr19	63111567	0.956966	0.537294
588	FGFR2	chr10	123229461	CEACAM6	chr19	46967585	0.956966	0.922505
589	FGFR2	chr10	123229461	PLEK	chr2	68527215	0.956966	0.998346
590	FGFR2	chr10	123229461	ARHGAP15	chr2	144359388	0.956966	0.971457
591	FGFR2	chr10	123229461	CDCA1	chr1	160023392	0.956966	0.987696
592	FGFR2	chr10	123229461	MAP7	chr6	136728634	0.956966	0.998346
593	FGFR2	chr10	123229461	ECHDC3	chr10	11837516	0.956966	0.998346
594	FGFR2	chr10	123229461	AK055008	chr14	61338906	0.956966	0.998346
595	FGFR2	chr10	123229461	ITLN1	chr1	157659443	0.956966	0.998346
596	FGFR2	chr10	123229461	AIM2	chr1	155845428	0.956966	0.975884
597	FGFR2	chr10	123229461	REG4	chr1	120063391	0.956966	0.537294
598	FGFR2	chr10	123229461	FCGBP	chr19	45046118	0.956966	0.928711
599	FGFR2	chr10	123229461	SEPP1	chr5	42836605	0.956966	0.998346
600	FGFR2	chr10	123229461	MARK1	chr1	217223968	0.956966	0.998346
601	FGFR2	chr10	123229461	PALMD	chr1	99867199	0.956966	0.960454
602	FGFR2	chr10	123229461	TMEM27	chrX	15436796	0.956966	0.998346
603	FGFR2	chr10	123229461	DEFA3	chr8	6861662	0.956966	0.914443
604	FGFR2	chr10	123229461	SCCPDH	chr1	243255415	0.956966	0.998346
605	FGFR2	chr10	123229461	FLJ33641	chr5	57826222	0.956966	0.987696
606	FGFR2	chr10	123229461	FLJ21511	chr4	48873791	0.956966	0.998346
607	FGFR2	chr10	123229461	FLJ34208	chr3	195698400	0.956966	0.998346
608	FGFR2	chr10	123229461	FLJ34208	chr3	195700018	0.956966	0.895707
609	FGFR2	chr10	123229461	PTPN3	chr9	109220397	0.956966	0.895707
610	FGFR2	chr10	123229461	EFNA5	chr5	107023633	0.956966	0.987696
611	FGFR2	chr10	123229461	FOXA1	chr14	37129187	0.956966	0.895707
612	FGFR2	chr10	123229461	SMPD3	chr16	66950370	0.956966	0.804498
613	FGFR2	chr10	123229461	BCAS1	chr20	51994877	0.956966	0.998346
614	FGFR2	chr10	123229461	CDA	chr1	20690613	0.956966	0.998346
615	FGFR2	chr10	123229461	PLA2G10	chr16	14674025	0.956966	0.998346
616	FGFR2	chr10	123229461	TTMP	chr3	113319124	0.956966	0.895707
617	FGFR2	chr10	123229461	BBOX1	chr11	27033640	0.956966	0.971457
618	FGFR2	chr10	123229461	SMCY	chrY	20255771	0.956966	0.998346
619	FGFR2	chr10	123229461	RSRC1	chr3	159324412	0.956966	0.998346
620	FGFR2	chr10	123229461	RAB17	chr2	238265542	0.956966	0.998346
621	FGFR2	chr10	123229461	ALDH1A3	chr15	99274268	0.956966	0.998346
622	FGFR2	chr10	123229461	GBP4	chr1	89362992	0.956966	0.998346
623	FGFR2	chr10	123229461	TMC5	chr16	19349299	0.956966	0.986257
624	FGFR2	chr10	123229461	TMC5	chr16	19398256	0.956966	0.975884
625	FGFR2	chr10	123229461	LOC492311	chr5	139486971	0.956966	0.975884
626	FGFR2	chr10	123229461	XLKD1	chr11	10536763	0.956966	0.998346
627	FGFR2	chr10	123229461	PRO0386	chrX	16903469	0.956966	0.987696
628	FGFR2	chr10	123229461	BRDT	chr1	92158221	0.956966	0.971457
629	FGFR2	chr10	123229461	U17634	chr21	37766158	0.956966	0.987696
630	FGFR2	chr10	123229461	IL1B	chr2	113306560	0.956966	0.998346
631	FGFR2	chr10	123229461	TCEAL1	chrX	102691798	0.956966	0.537294
632	FGFR2	chr10	123229461	PTPN21	chr14	88088743	0.956966	0.998346
633	FGFR2	chr10	123229461	PBX1	chr1	161441056	0.956966	0.987696
634	FGFR2	chr10	123229461	MAFB	chr20	38749553	0.956966	0.998346
635	FGFR2	chr10	123229461	SLC27A2	chr15	48302472	0.956966	0.998346
636	FGFR2	chr10	123229461	TNFRSF11A	chr18	58204097	0.956966	0.985572
637	FGFR2	chr10	123229461	ITGB8	chr7	20192084	0.956966	0.998346
638	FGFR2	chr10	123229461	LOC280665	chr-1	-1	0.956966	0.878162
639	FGFR2	chr10	123229461	NET1	chr10	5488586	0.956966	0.998346
640	FGFR2	chr10	123229461	CXCL3	chr4	75267957	0.956966	0.862385
641	FGFR2	chr10	123229461	GALC	chr14	87470019	0.956966	0.922505
642	FGFR2	chr10	123229461	LOC399978	chr11	130221992	0.956966	0.998346
643	FGFR2	chr10	123229461	ITPR1	chr3	4863293	0.956966	0.971457
644	FGFR2	chr10	123229461	GOPC	chr6	117994719	0.956966	0.998346
645	FGFR2	chr10	123229461	LEFTY1	chr1	222380788	0.956966	0.998346
646	FGFR2	chr10	123229461	C8orf48	chr8	13470032	0.956966	0.998346
647	FGFR2	chr10	123229461	MAGEA8	chrX	148673016	0.956966	0.68373
648	FGFR2	chr10	123229461	ARL14	chr3	161878224	0.956966	0.895707
649	FGFR2	chr10	123229461	CAPN6	chrX	110296072	0.956966	0.971457
650	FGFR2	chr10	123229461	EDN1	chr6	12404373	0.956966	0.998346
651	FGFR2	chr10	123229461	FMO3	chr1	167818112	0.956966	0.998346
652	FGFR2	chr10	123229461	LRFN5	chr14	41443236	0.956966	0.998346
653	FGFR2	chr10	123229461	LOC283658	chr15	53618562	0.956966	0.855899
654	FGFR2	chr10	123229461	POU2AF1	chr11	110730252	0.956966	0.804498
655	FGFR2	chr10	123229461	UGT1A6	chr2	234458495	0.956966	0.930181
656	FGFR2	chr10	123229461	SRPX2	chrX	99726706	0.956966	0.928711
657	FGFR2	chr10	123229461	C14orf161	chr14	91117142	0.956966	0.998346
658	FGFR2	chr10	123229461	FAM13A1	chr4	90049818	0.956966	0.998346
659	FGFR2	chr10	123229461	USH1C	chr11	17472046	0.956966	0.998346
660	FGFR2	chr10	123229461	SLIT3	chr5	168112612	0.956966	0.998346
661	FGFR2	chr10	123229461	ART5	chr11	3616362	0.956966	0.804498
662	FGFR2	chr10	123229461	ALS2CR16	chr2	203740099	0.956966	0.998346
663	FGFR2	chr10	123229461	MUM1L1	chrX	105258521	0.956966	0.815735
664	FGFR2	chr10	123229461	MS4A6E	chr11	59861884	0.956966	0.998346
665	FGFR2	chr10	123229461	ESCO2	chr8	27712980	0.956966	0.987696
666	FGFR2	chr10	123229461	AK091765	chr20	23118756	0.956966	0.998346
667	FGFR2	chr10	123229461	CXCL16	chr17	4585493	0.956966	0.895707
668	FGFR2	chr10	123229461	ADH1B	chr4	100599657	0.956966	0.998346
669	FGFR2	chr10	123229461	ADH1B	chr4	100585734	0.956966	0.922505
670	FGFR2	chr10	123229461	NOPE	chr15	63461087	0.956966	0.928711
671	FGFR2	chr10	123229461	DGKG	chr3	187388770	0.956966	0.998346
672	FGFR2	chr10	123229461	KRT17	chr17	37034029	0.956966	0.998346
673	FGFR2	chr10	123229461	OSR2	chr8	100033266	0.956966	0.878162
674	FGFR2	chr10	123229461	HGD	chr3	121876441	0.956966	0.998346
675	FGFR2	chr10	123229461	BATF	chr14	75082866	0.956966	0.971457
676	FGFR2	chr10	123229461	ZAK	chr2	173914872	0.956966	0.998346
677	FGFR2	chr10	123229461	ARHGAP26	chr5	142580834	0.956966	0.998346
678	FGFR2	chr10	123229461	PALLD	chr4	170194532	0.956966	0.878162
679	FGFR2	chr10	123229461	SFRP4	chr7	37720278	0.956966	0.987282
680	FGFR2	chr10	123229461	RND1	chr12	47537470	0.956966	0.987051
681	FGFR2	chr10	123229461	HIST1H4D	chr6	26296924	0.956966	0.987696
682	FGFR2	chr10	123229461	CLCA4	chr1	86755706	0.956966	0.922505
683	FGFR2	chr10	123229461	ACTG2	chr2	74058362	0.956966	0.998346
684	FGFR2	chr10	123229461	C8orf44	chr8	67754709	0.956966	0.987562
685	FGFR2	chr10	123229461	GPM6B	chrX	13552242	0.956966	0.998346
686	FGFR2	chr10	123229461	TBX18	chr6	85504938	0.956966	0.975884
687	FGFR2	chr10	123229461	CD300A	chr17	69992176	0.956966	0.971457
688	FGFR2	chr10	123229461	KLK14	chr19	56273044	0.956966	0.998346
689	FGFR2	chr10	123229461	HSMCR30	chr-1	-1	0.956966	0.922505
690	FGFR2	chr10	123229461	S100P	chr4	6816697	0.956966	0.998346
691	FGFR2	chr10	123229461	CTSK	chr1	147582028	0.956966	0.998346
692	FGFR2	chr10	123229461	MYH4	chr17	10287334	0.956966	0.855899
693	FGFR2	chr10	123229461	IFIT1	chr10	91153411	0.956966	0.878162
694	FGFR2	chr10	123229461	ProSAPiP1	chr20	3092117	0.956966	0.998346
695	FGFR2	chr10	123229461	FDFT1	chr8	11733507	0.956966	0.998346
696	FGFR2	chr10	123229461	DSCR1L1	chr6	46298938	0.956966	0.998346
697	FGFR2	chr10	123229461	AL831867	chr4	87583195	0.956966	0.922505
698	FGFR2	chr10	123229461	TSPYL5	chr8	98355999	0.956966	0.998346
699	FGFR2	chr10	123229461	PI16	chr6	37037214	0.956966	0.987696
700	FGFR2	chr10	123229461	PSD3	chr8	18433147	0.956966	0.998346
701	FGFR2	chr10	123229461	LRIG3	chr12	57552584	0.956966	0.878162
702	FGFR2	chr10	123229461	IRAK3	chr12	64928572	0.956966	0.971457
703	FGFR2	chr10	123229461	TSPAN2	chr1	115305141	0.956966	0.998346
704	FGFR2	chr10	123229461	WT1	chr11	32366624	0.956966	0.987696
705	FGFR2	chr10	123229461	SPINK1	chr5	147191296	0.956966	0.998346
706	FGFR2	chr10	123229461	BNC1	chr15	81717498	0.956966	0.998346
707	FGFR2	chr10	123229461	GPR18	chr13	98705353	0.956966	0.987696
708	FGFR2	chr10	123229461	BTNL8	chr5	180271160	0.956966	0.998346
709	FGFR2	chr10	123229461	PIK3CD	chr1	9722935	0.956966	0.657931
710	FGFR2	chr10	123229461	MGC17299	chr1	43406983	0.956966	0.998346
711	FGFR2	chr10	123229461	RSAD2	chr2	6974114	0.956966	0.998346
712	FGFR2	chr10	123229461	AK055271	chr4	92882599	0.956966	0.998346
713	FGFR2	chr10	123229461	EPS8L3	chr1	110004783	0.956966	0.998346
714	FGFR2	chr10	123229461	ADCYAP1	chr18	899672	0.956966	0.998346
715	FGFR2	chr10	123229461	LHFP	chr13	38815495	0.956966	0.998346
716	FGFR2	chr10	123229461	TUBB6	chr18	12300964	0.956966	0.998346
717	FGFR2	chr10	123229461	MMP1	chr11	102171126	0.956966	0.971457
718	FGFR2	chr10	123229461	RASSF6	chr4	74802450	0.956966	0.998346
719	FGFR2	chr10	123229461	ZC3H12D	chr6	149810728	0.956966	0.971457
720	FGFR2	chr10	123229461	NEDD9	chr6	11293729	0.956966	0.987696
721	FGFR2	chr10	123229461	LOC63928	chr16	23677665	0.956966	0.998346
722	FGFR2	chr10	123229461	LGI2	chr4	24679984	0.956966	0.987696
723	FGFR2	chr10	123229461	FLJ30046	chr13	77235294	0.956966	0.991497
724	FGFR2	chr10	123229461	CD47	chr3	109248669	0.956966	0.987282
725	FGFR2	chr10	123229461	SLURP1	chr8	143820257	0.956966	0.987282
726	FGFR2	chr10	123229461	KIF12	chr9	113933585	0.956966	0.998346
727	FGFR2	chr10	123229461	APOC1	chr19	50114273	0.956966	0.895707
728	FGFR2	chr10	123229461	MGC11242	chr17	43385554	0.956966	0.998346
729	FGFR2	chr10	123229461	PTPRR	chr12	69318479	0.956966	0.998346
730	FGFR2	chr10	123229461	IAPP	chr12	21422573	0.956966	0.895707
731	FGFR2	chr10	123229461	DDC	chr7	50300607	0.956966	0.975884
732	FGFR2	chr10	123229461	FLJ39639	chr16	3255654	0.956966	0.975884
733	FGFR2	chr10	123229461	ANG	chr14	20231956	0.956966	0.975884
734	FGFR2	chr10	123229461	ANXA10	chr4	169435372	0.956966	0.975884
735	FGFR2	chr10	123229461	TM4SF20	chr2	228053796	0.956966	0.998346
736	FGFR2	chr10	123229461	TCEAL7	chrX	102392675	0.956966	0.998346
737	FGFR2	chr10	123229461	C18orf58	chr18	10784914	0.956966	0.998346
738	FGFR2	chr10	123229461	C9orf72	chr9	27551125	0.956966	0.998346
739	FGFR2	chr10	123229461	FGL2	chr7	76470319	0.956966	0.998346
740	FGFR2	chr10	123229461	GSDM1	chr17	35386943	0.956966	0.987696
741	FGFR2	chr10	123229461	COX7A1	chr19	41335506	0.956966	0.960454
742	FGFR2	chr10	123229461	LHCGR	chr2	48825662	0.956966	0.804498
743	FGFR2	chr10	123229461	TRIO	chr5	14483057	0.956966	0.922505
744	FGFR2	chr10	123229461	SCML1	chrX	17532439	0.956966	0.998346
745	FGFR2	chr10	123229461	C6orf168	chr6	99835944	0.956966	0.657931
746	FGFR2	chr10	123229461	AK090904	chr4	129119220	0.956966	0.998346
747	FGFR2	chr10	123229461	FNDC5	chr1	33002470	0.956966	0.987696
748	FGFR2	chr10	123229461	DACT2	chr6	168526558	0.956966	0.971457
749	FGFR2	chr10	123229461	NFATC2	chr20	49472251	0.956966	0.998346
750	FGFR2	chr10	123229461	ITM2A	chrX	78424274	0.956966	0.998346
751	FGFR2	chr10	123229461	RNF24	chr20	3932649	0.956966	0.971457
752	FGFR2	chr10	123229461	TEX101	chr19	48614247	0.956966	0.998346
753	FGFR2	chr10	123229461	GPR41	chr19	40554872	0.956966	0.895707
754	FGFR2	chr10	123229461	MGC33486	chr11	65819930	0.956966	0.986257
755	FGFR2	chr10	123229461	GPR160	chr3	171239473	0.956966	0.895707
756	FGFR2	chr10	123229461	ANKRD35	chr1	143057487	0.956966	0.678081
757	FGFR2	chr10	123229461	NHSL1	chr6	138786173	0.956966	0.998346
758	FGFR2	chr10	123229461	GEFT	chr12	56294761	0.956966	0.713999
759	FGFR2	chr10	123229461	PKIB	chr6	123080725	0.956966	0.998346
760	FGFR2	chr10	123229461	EPHX2	chr8	27418510	0.956966	0.998346
761	FGFR2	chr10	123229461	CXCL1	chr4	75101618	0.956966	0.975884
762	FGFR2	chr10	123229461	DKFZp586C0721	chr5	148792262	0.956966	0.998346
763	FGFR2	chr10	123229461	CAND2	chr3	12843957	0.956966	0.928711
764	FGFR2	chr10	123229461	CAND2	chr3	12888980	0.956966	0.998346
765	FGFR2	chr10	123229461	LOC202451	chr6	138707096	0.956966	0.928711
766	FGFR2	chr10	123229461	SGCA	chr17	45600834	0.956966	0.971457
767	FGFR2	chr10	123229461	PTGIS	chr20	47554262	0.956966	0.998346
768	FGFR2	chr10	123229461	ASPN	chr9	92298248	0.956966	0.998346
769	FGFR2	chr10	123229461	FKBP10	chr17	37232001	0.956966	0.878162
770	FGFR2	chr10	123229461	TMEM16A	chr11	69711546	0.956966	0.971457
771	FGFR2	chr10	123229461	HOXC13	chr12	52626221	0.956966	0.713999
772	FGFR2	chr10	123229461	FLJ38725	chr13	43364124	0.956966	0.987282
773	FGFR2	chr10	123229461	GYPC	chr2	127170306	0.956966	0.998346
774	FGFR2	chr10	123229461	THBS4	chr5	79414659	0.956966	0.998346
775	FGFR2	chr10	123229461	CGI-38	chr16	65981917	0.956966	0.998346
776	FGFR2	chr10	123229461	GAP43	chr3	116877935	0.956966	0.971457
777	FGFR2	chr10	123229461	TGM1	chr14	23794049	0.956966	0.975884
778	FGFR2	chr10	123229461	LOC283904	chr16	85079016	0.956966	0.998346
779	FGFR2	chr10	123229461	LOC144347	chr12	123324909	0.956966	0.895707
780	FGFR2	chr10	123229461	C6orf155	chr6	72074467	0.956966	0.971457
781	FGFR2	chr10	123229461	PRRX2	chr9	129564135	0.956966	0.971457
782	FGFR2	chr10	123229461	FAM20A	chr17	64047621	0.956966	0.998346
783	FGFR2	chr10	123229461	FOXA2	chr20	22509906	0.956966	0.895707
784	FGFR2	chr10	123229461	TCF1	chr12	119902878	0.956966	0.0351856
785	FGFR2	chr10	123229461	TNP1	chr2	217549795	0.956966	0.998346
786	FGFR2	chr10	123229461	CHI3L1	chr1	199882002	0.956966	0.928711
787	FGFR2	chr10	123229461	SLC3A1	chr2	44424828	0.956966	0.922505
788	FGFR2	chr10	123229461	IDI2	chr10	1055083	0.956966	0.998346
789	FGFR2	chr10	123229461	H1F0	chr22	36526217	0.956966	0.862385
790	FGFR2	chr10	123229461	GLOXD1	chr1	45462073	0.956966	0.998346
791	FGFR2	chr10	123229461	SMOC2	chr6	168871432	0.956966	0.998346
792	FGFR2	chr10	123229461	TRPM1	chr15	29107848	0.956966	0.998346
793	FGFR2	chr10	123229461	SFN	chr1	26875028	0.956966	0.980681
794	FGFR2	chr10	123229461	SELL	chr1	166404178	0.956966	0.971457
795	FGFR2	chr10	123229461	C10orf81	chr10	115526904	0.956966	0.878162
796	FGFR2	chr10	123229461	FLJ32224	chr1	43108864	0.956966	0.998346
797	FGFR2	chr10	123229461	MGC20410	chr11	64512245	0.956966	0.998346
798	FGFR2	chr10	123229461	ZNF521	chr18	20925965	0.956966	0.998346
799	FGFR2	chr10	123229461	MRC1	chr10	18239626	0.956966	0.998346
800	FGFR2	chr10	123229461	MAL	chr2	95141268	0.956966	0.987696
801	FGFR2	chr10	123229461	MT1G	chr16	55258260	0.956966	0.914443
802	FGFR2	chr10	123229461	INHBA	chr7	41502707	0.956966	0.998346
803	FGFR2	chr10	123229461	LAMA2	chr6	129844102	0.956966	0.998346
804	FGFR2	chr10	123229461	LOC389023	chr2	115634937	0.956966	0.998346
805	FGFR2	chr10	123229461	MOXD1	chr6	132659883	0.956966	0.998346
806	FGFR2	chr10	123229461	C1orf38	chr1	27897211	0.956966	0.998346
807	FGFR2	chr10	123229461	Beta4GalNAc-T4	chr11	369933	0.956966	0.998346
808	FGFR2	chr10	123229461	TRPM1	chr15	29169332	0.956966	0.922505
809	FGFR2	chr10	123229461	CSTA	chr3	123526798	0.956966	0.922505
810	FGFR2	chr10	123229461	LOC284294	chr18	60241615	0.956966	0.987696
811	FGFR2	chr10	123229461	TMEM20	chr10	95652040	0.956966	0.998346
812	FGFR2	chr10	123229461	ECG2	chr5	147675563	0.956966	0.998346
813	FGFR2	chr10	123229461	DUSP4	chr8	29250098	0.956966	0.982692
814	FGFR2	chr10	123229461	SEMA3G	chr3	52442492	0.956966	0.998346
815	FGFR2	chr10	123229461	GNAI1	chr7	79491641	0.956966	0.922505
816	FGFR2	chr10	123229461	ALOX5	chr10	45227665	0.956966	0.933148
817	FGFR2	chr10	123229461	KLK12	chr19	56229048	0.956966	0.895707
818	FGFR2	chr10	123229461	MAEL	chr1	163722653	0.956966	0.998346
819	FGFR2	chr10	123229461	FLJ10970	chr17	51152969	0.956966	0.537294
820	FGFR2	chr10	123229461	ANXA4	chr2	69949377	0.956966	0.998346
821	FGFR2	chr10	123229461	C6orf205	chr6	31064990	0.956966	0.991497
822	FGFR2	chr10	123229461	QKI	chr6	163967023	0.956966	0.987051
823	FGFR2	chr10	123229461	RGN	chrX	46696846	0.956966	0.998346
824	FGFR2	chr10	123229461	LCN2	chr9	127991437	0.956966	0.998346
825	FGFR2	chr10	123229461	CCL18	chr17	31422802	0.956966	0.876233
826	FGFR2	chr10	123229461	GREM1	chr15	30812425	0.956966	0.922505
827	FGFR2	chr10	123229461	HRASLS2	chr11	63077004	0.956966	0.998346
828	FGFR2	chr10	123229461	ECRG4	chr2	106152790	0.956966	0.998346
829	FGFR2	chr10	123229461	CYBRD1	chr2	172236640	0.956966	0.987696
830	FGFR2	chr10	123229461	SH3BGRL2	chr6	80467806	0.956966	0.998346
831	FGFR2	chr10	123229461	TFIP11	chr22	25212291	0.956966	0.975884
832	FGFR2	chr10	123229461	TFIP11	chr22	25212476	0.956966	0.971457
833	FGFR2	chr10	123229461	C10orf45	chr10	14601772	0.956966	0.998346
834	FGFR2	chr10	123229461	VIL1	chr2	219139594	0.956966	0.998346
835	FGFR2	chr10	123229461	GSTA2	chr6	52776565	0.956966	0.998346
836	FGFR2	chr10	123229461	MMP12	chr11	102243270	0.956966	0.998346
837	FGFR2	chr10	123229461	KLHL13	chrX	116814173	0.956966	0.998346
838	FGFR2	chr10	123229461	TNFSF8	chr9	114743990	0.956966	0.998346
839	FGFR2	chr10	123229461	SLC1A3	chr5	36642523	0.956966	0.922505
840	FGFR2	chr10	123229461	ADCY5	chr3	124484185	0.956966	0.987282
841	FGFR2	chr10	123229461	MUC4	chr3	196994410	0.956966	0.998346
842	FGFR2	chr10	123229461	MUC4	chr3	196967662	0.956966	0.975884
843	FGFR2	chr10	123229461	EPSTI1	chr13	42360276	0.956966	0.998346
844	FGFR2	chr10	123229461	RECQL5	chr17	71149007	0.956966	0.998346
845	FGFR2	chr10	123229461	CXCL14	chr5	134934432	0.956966	0.998346
846	FGFR2	chr10	123229461	C6orf65	chr6	56965135	0.956966	0.975076
847	FGFR2	chr10	123229461	PROM2	chr2	95376152	0.956966	0.998346
848	FGFR2	chr10	123229461	BC039395	chr-1	-1	0.956966	0.971457
849	FGFR2	chr10	123229461	GIMAP4	chr7	149707317	0.956966	0.922505
850	FGFR2	chr10	123229461	ANGPTL4	chr19	8344977	0.956966	0.878162
851	FGFR2	chr10	123229461	KMO	chr1	238083922	0.956966	0.657931
852	FGFR2	chr10	123229461	TFF3	chr21	42606699	0.956966	0.987696
853	FGFR2	chr10	123229461	ZNF185	chrX	151809578	0.956966	0.998346
854	FGFR2	chr10	123229461	NBEA	chr13	35143144	0.956966	0.998346
855	FGFR2	chr10	123229461	AL833558	chr6	96770074	0.956966	0.975884
856	FGFR2	chr10	123229461	SIGLECP3	chr19	56368276	0.956966	0.998346
857	FGFR2	chr10	123229461	LILRB3	chr19	59412603	0.956966	0.971457
858	FGFR2	chr10	123229461	CLIC4	chr-1	-1	0.956966	0.986257
859	FGFR2	chr10	123229461	AK092435	chr1	158317180	0.956966	0.928711
860	FGFR2	chr10	123229461	DMXL1	chr5	118612398	0.956966	0.998346
861	FGFR2	chr10	123229461	RNF138	chr18	27964794	0.956966	0.998346
862	FGFR2	chr10	123229461	CCNE1	chr19	34995717	0.956966	0.855899
863	FGFR2	chr10	123229461	NEIL2	chr8	11681013	0.956966	0.998346
864	FGFR2	chr10	123229461	CXorf20	chrX	17941666	0.956966	0.998346
865	FGFR2	chr10	123229461	KRTCAP3	chr2	27577965	0.956966	0.998346
866	FGFR2	chr10	123229461	LOC401097	chr3	161428398	0.956966	0.998346
867	FGFR2	chr10	123229461	C10orf45	chr10	14609242	0.956966	0.998346
868	FGFR2	chr10	123229461	AK025360	chr7	43712514	0.956966	0.987696
869	FGFR2	chr10	123229461	FGFR4	chr5	176453279	0.956966	0.975884
870	FGFR2	chr10	123229461	FOS	chr14	74816333	0.956966	0.998346
871	FGFR2	chr10	123229461	HNF4A	chr20	42486242	0.956966	0.998346
872	FGFR2	chr10	123229461	CD163	chr12	7515199	0.956966	0.998346
873	FGFR2	chr10	123229461	H19	chr11	1975589	0.956966	0.960454
874	FGFR2	chr10	123229461	DMRT1	chr9	906769	0.956966	0.998346
875	FGFR2	chr10	123229461	ZNF237	chr13	19309902	0.956966	0.998346
876	FGFR2	chr10	123229461	C10orf47	chr10	11952780	0.956966	0.998346
877	FGFR2	chr10	123229461	KRAS	chr12	25269846	0.956966	0.878162
878	FGFR2	chr10	123229461	GPR128	chr3	101896432	0.956966	0.975884
879	FGFR2	chr10	123229461	PRSS35	chr6	84291569	0.956966	0.998346
880	FGFR2	chr10	123229461	LOC285205	chr3	109129794	0.956966	0.998346
881	FGFR2	chr10	123229461	TIMP3	chr22	31579742	0.956966	0.878162
882	FGFR2	chr10	123229461	DYRK2	chr12	66338659	0.956966	0.998346
883	FGFR2	chr10	123229461	ITLN2	chr1	157732659	0.956966	0.895707
884	FGFR2	chr10	123229461	ITLN2	chr1	157728031	0.956966	0.998346
885	FGFR2	chr10	123229461	G1P2	chr1	989465	0.956966	0.975884
886	FGFR2	chr10	123229461	CAPNS2	chr16	54158948	0.956966	0.998346
887	FGFR2	chr10	123229461	MT1X	chr16	55275433	0.956966	0.998346
888	FGFR2	chr10	123229461	RECK	chr9	36053817	0.956966	0.998346
889	FGFR2	chr10	123229461	TNS4	chr17	35888362	0.956966	0.998346
890	FGFR2	chr10	123229461	KCNK5	chr6	39264772	0.956966	0.975884
891	FGFR2	chr10	123229461	SLC9A2	chr2	102783424	0.956966	0.975884
892	FGFR2	chr10	123229461	MMP13	chr11	102323833	0.956966	0.987696
893	FGFR2	chr10	123229461	SCTR	chr2	119913807	0.956966	0.895707
894	FGFR2	chr10	123229461	CES2	chr16	65535263	0.956966	0.895707
895	FGFR2	chr10	123229461	KREMEN2	chr16	2956392	0.956966	0.971457
896	FGFR2	chr10	123229461	MEGF10	chr5	126782723	0.956966	0.922505
897	FGFR2	chr10	123229461	TMPRSS4	chr11	117489259	0.956966	0.922505
898	FGFR2	chr10	123229461	DMN	chr15	97492766	0.956966	0.989638
899	FGFR2	chr10	123229461	SPINK5L3	chr5	147641897	0.956966	0.998346
900	FGFR2	chr10	123229461	HSD11B2	chr16	66028796	0.956966	0.862385
901	FGFR2	chr10	123229461	C7orf10	chr7	40673339	0.956966	0.998346
902	FGFR2	chr10	123229461	GHRL	chr3	10302445	0.956966	0.998346
903	FGFR2	chr10	123229461	C11orf9	chr11	61311573	0.956966	0.971457
904	FGFR2	chr10	123229461	MLPH	chr2	238201655	0.956966	0.998346
905	FGFR2	chr10	123229461	ASS	chr9	130371669	0.956966	0.878162
906	FGFR2	chr10	123229461	SIM2	chr21	37037606	0.956966	0.987696
907	FGFR2	chr10	123229461	VIM	chr10	17311798	0.956966	0.998346
908	FGFR2	chr10	123229461	PRAME	chr22	21218000	0.956966	0.971457
909	FGFR2	chr10	123229461	LYZ	chr12	68030163	0.956966	0.998346
910	FGFR2	chr10	123229461	LIMS2	chr2	128112287	0.956966	0.971457
911	FGFR2	chr10	123229461	BC039393	chr13	73126442	0.956966	0.914443
912	FGFR2	chr10	123229461	TF	chr3	134975517	0.956966	0.855899
913	FGFR2	chr10	123229461	FAM80A	chr1	42549549	0.956966	0.987282
914	FGFR2	chr10	123229461	HBEGF	chr5	139693567	0.956966	0.998346
915	FGFR2	chr10	123229461	ANGPTL7	chr1	11189579	0.956966	0.998346
916	FGFR2	chr10	123229461	FXYD6	chr11	117217716	0.956966	0.971457
917	FGFR2	chr10	123229461	KCNMA1	chr10	78502942	0.956966	0.998346
918	FGFR2	chr10	123229461	PLA2G2A	chr1	20049845	0.956966	0.975884
919	FGFR2	chr10	123229461	IGF1	chr12	101292725	0.956966	0.998346
920	FGFR2	chr10	123229461	DIO2	chr14	79748019	0.956966	0.998346
921	FGFR2	chr10	123229461	LOC391783	chr5	54198362	0.956966	0.998346
922	FGFR2	chr10	123229461	pTR7 mRNA	chr11	67151109	0.956966	0.971457
923	FGFR2	chr10	123229461	CXCL2	chr4	75327813	0.956966	0.971457
924	FGFR2	chr10	123229461	ISG20	chr15	86996405	0.956966	0.914443
925	FGFR2	chr10	123229461	WISP2	chr20	42789255	0.956966	0.998346
926	FGFR2	chr10	123229461	RTEL1	chr20	61798913	0.956966	0.930181
927	FGFR2	chr10	123229461	AF088064	chr5	172330987	0.956966	0.998346
928	FGFR2	chr10	123229461	TUSC3	chr8	15575656	0.956966	0.862385
929	FGFR2	chr10	123229461	FCRL2	chr1	154529546	0.956966	0.998346
930	FGFR2	chr10	123229461	MTP	chr4	100901206	0.956966	0.971457
931	FGFR2	chr10	123229461	TSPAN13	chr7	16597018	0.956966	0.987696
932	FGFR2	chr10	123229461	GLS	chr2	191655564	0.956966	0.998346
933	FGFR2	chr10	123229461	SPOCK	chr5	136339043	0.956966	0.95368
934	FGFR2	chr10	123229461	TCF21	chr6	134254757	0.956966	0.971457
935	FGFR2	chr10	123229461	CKLFSF8	chr3	32384388	0.956966	0.855899
936	FGFR2	chr10	123229461	HMGCS2	chr1	120019164	0.956966	0.879981
937	FGFR2	chr10	123229461	DGAT2	chr11	75190127	0.956966	0.878162
938	FGFR2	chr10	123229461	AF075056	chr3	152749848	0.956966	0.895707
939	FGFR2	chr10	123229461	MASS1	chr5	90433837	0.956966	0.975884
940	FGFR2	chr10	123229461	PSCA	chr8	143760630	0.956966	0.998346
941	FGFR2	chr10	123229461	LOC402282	chr7	65384052	0.956966	0.878162
942	FGFR2	chr10	123229461	SLC16A8	chr22	36798646	0.956966	0.987696
943	FGFR2	chr10	123229461	LDB2	chr4	16552451	0.956966	0.998346
944	FGFR2	chr10	123229461	ZMAT1	chrX	100944255	0.956966	0.987696
945	FGFR2	chr10	123229461	CYP1B1	chr2	38207150	0.956966	0.998346
946	FGFR2	chr10	123229461	AF086195	chr11	102426907	0.956966	0.998346
947	FGFR2	chr10	123229461	CAV1	chr7	115758838	0.956966	0.987051
948	FGFR2	chr10	123229461	HAS1	chr19	56908304	0.956966	0.998346
949	FGFR2	chr10	123229461	CTHRC1	chr8	104463914	0.956966	0.998346
950	FGFR2	chr10	123229461	MGC4172	chr17	32029499	0.956966	0.975884
951	FGFR2	chr10	123229461	BNIPL	chr1	147831654	0.956966	0.998346
952	FGFR2	chr10	123229461	AK055386	chr20	47413827	0.956966	0.998346
953	FGFR2	chr10	123229461	CFL2	chr14	34252034	0.956966	0.998346
954	FGFR2	chr10	123229461	RNU45B	chr-1	-1	0.956966	0.895707
955	FGFR2	chr10	123229461	GCNT1	chr9	76348230	0.956966	0.987696
956	FGFR2	chr10	123229461	G0S2	chr1	206237453	0.956966	0.998346
957	FGFR2	chr10	123229461	C6orf148	chr6	74008562	0.956966	0.987696
958	FGFR2	chr10	123229461	TM4SF4	chr3	150703164	0.956966	0.971457
959	FGFR2	chr10	123229461	BC028044	chr21	18864429	0.956966	0.971457
960	FGFR2	chr10	123229461	GATA4	chr8	11653474	0.956966	0.998346
961	FGFR2	chr10	123229461	KRT20	chr17	36294935	0.956966	0.998346
962	FGFR2	chr10	123229461	KCNMB1	chr5	169744977	0.956966	0.998346
963	FGFR2	chr10	123229461	ZFHX1B	chr2	144979947	0.956966	0.975884
964	FGFR2	chr10	123229461	TPM2	chr9	35672080	0.956966	0.987282
965	FGFR2	chr10	123229461	WDR72	chr15	51745061	0.956966	0.855899
966	FGFR2	chr10	123229461	TMPRSS11B	chr4	68922398	0.956966	0.998346
967	FGFR2	chr10	123229461	FGD6	chr12	94003812	0.956966	0.998346
968	FGFR2	chr10	123229461	FIP1L1	chr4	54121431	0.956966	0.862385
969	FGFR2	chr10	123229461	MEP1A	chr-1	-1	0.956966	0.998346
970	FGFR2	chr10	123229461	NEDD4L	chr18	54133404	0.956966	0.998346
971	FGFR2	chr10	123229461	NXPH3	chr17	45015953	0.956966	0.971457
972	FGFR2	chr10	123229461	CAMKK1	chr17	3710791	0.956966	0.922505
973	FGFR2	chr10	123229461	PPAPDC1B	chr8	38243960	0.956966	0.998346
974	FGFR2	chr10	123229461	C15orf5	chr15	75304033	0.956966	0.998346
975	FGFR2	chr10	123229461	LARP6	chr15	68933381	0.956966	0.794414
976	FGFR2	chr10	123229461	DF	chr19	814151	0.956966	0.998346
977	FGFR2	chr10	123229461	CYP2A7	chr19	46073338	0.956966	0.998346
978	FGFR2	chr10	123229461	APCDD1	chr18	10458558	0.956966	0.998346
979	FGFR2	chr10	123229461	KHDRBS2	chr6	62669130	0.956966	0.998346
980	FGFR2	chr10	123229461	PS1TP4	chr2	114180749	0.956966	0.998346
981	FGFR2	chr10	123229461	MOBK1B	chr2	74295138	0.956966	0.87506
982	FGFR2	chr10	123229461	ANKRD43	chr5	132179167	0.956966	0.975884
983	FGFR2	chr10	123229461	DDX42	chr16	55250563	0.956966	0.998346
984	FGFR2	chr10	123229461	CEACAM5	chr19	46916871	0.956966	0.998346
985	FGFR2	chr10	123229461	LAMP3	chr3	184322766	0.956966	0.998346
986	FGFR2	chr10	123229461	ZNF423	chr16	48227132	0.956966	0.895707
987	FGFR2	chr10	123229461	SCNN1B	chr16	23271815	0.956966	0.989638
988	FGFR2	chr10	123229461	FBP1	chr9	94445022	0.956966	0.998346
989	FGFR2	chr10	123229461	ACOX2	chr3	58483301	0.956966	0.987282
990	FGFR2	chr10	123229461	EFS	chr14	22896250	0.956966	0.998346
991	FGFR2	chr10	123229461	CLIC6	chr21	35012168	0.956966	0.985116
992	FGFR2	chr10	123229461	FLJ14834	chr13	30397252	0.956966	0.998346
993	FGFR2	chr10	123229461	ANXA1	chr9	73003830	0.956966	0.991497
994	FGFR2	chr10	123229461	FRMD6	chr14	51265127	0.956966	0.998346
995	FGFR2	chr10	123229461	KLRB1	chr12	9645370	0.956966	0.998346
996	FGFR2	chr10	123229461	FLJ40504	chr17	23627297	0.956966	0.987696
997	FGFR2	chr10	123229461	MS4A6A	chr11	59703882	0.956966	0.998346
998	FGFR2	chr10	123229461	BCL2	chr18	59095942	0.956966	0.998346
999	FGFR2	chr10	123229461	CST7	chr20	24886033	0.956966	0.975884
1000	FGFR2	chr10	123229461	C9orf148	chr9	121726680	0.956966	0.998346
1001	FGFR2	chr10	123229461	ECAT8	chr19	38012237	0.956966	0.971457
1002	FGFR2	chr10	123229461	DUSP1	chr5	172129343	0.956966	0.878162
1003	FGFR2	chr10	123229461	ATP10B	chr5	159992336	0.956966	0.678081
1004	FGFR2	chr10	123229461	ZNF573	chr19	42922845	0.956966	0.998346
1005	FGFR2	chr10	123229461	MAGEB1	chrX	30028763	0.956966	0.998346
1006	FGFR2	chr10	123229461	DNALI1	chr1	37696809	0.956966	0.960454
1007	FGFR2	chr10	123229461	BC008613	chr14	51178163	0.956966	0.998346
1008	FGFR2	chr10	123229461	SOD3	chr4	24478655	0.956966	0.987282
1009	FGFR2	chr10	123229461	GALNT7	chr4	174618164	0.956966	0.998346
1010	FGFR2	chr10	123229461	MGAT4A	chr2	98801310	0.956966	0.878162
1011	FGFR2	chr10	123229461	CTSL2	chr9	96876577	0.956966	0.998346
1012	FGFR2	chr10	123229461	IL10	chr1	203329815	0.956966	0.998346
1013	FGFR2	chr10	123229461	PMAIP1	chr18	55721552	0.956966	0.998346
1014	FGFR2	chr10	123229461	OSM	chr22	28983518	0.956966	0.998346
1015	FGFR2	chr10	123229461	UGT2A3	chr4	69975332	0.956966	0.975076
1016	FGFR2	chr10	123229461	LANCL2	chr7	55273243	0.956966	0.998346
1017	FGFR2	chr10	123229461	IGSF6	chr16	21560350	0.956966	0.975884
1018	FGFR2	chr10	123229461	PRKCH	chr14	61054838	0.956966	0.987696
1019	FGFR2	chr10	123229461	HAS3	chr16	67704854	0.956966	0.998346
1020	FGFR2	chr10	123229461	RNF183	chr9	113139491	0.956966	0.998346
1021	FGFR2	chr10	123229461	RGMA	chr15	91389750	0.956966	0.982692
1022	FGFR2	chr10	123229461	RUNX1T1	chr8	93038464	0.956966	0.998346
1023	FGFR2	chr10	123229461	FLJ37936	chr4	166081997	0.956966	0.989546
1024	FGFR2	chr10	123229461	NR2F1	chr5	92955263	0.956966	0.895707
1025	FGFR2	chr10	123229461	ZBED2	chr3	112794701	0.956966	0.998346
1026	FGFR2	chr10	123229461	CCL3	chr17	31441482	0.956966	0.998346
1027	FGFR2	chr10	123229461	LOC283278	chr11	16756019	0.956966	0.998346
1028	FGFR2	chr10	123229461	C10orf79	chr10	105893319	0.956966	0.998346
1029	FGFR2	chr10	123229461	KCNMB4	chr12	69110855	0.956966	0.971457
1030	FGFR2	chr10	123229461	PFAAP5	chr13	32008424	0.956966	0.998346
1031	FGFR2	chr10	123229461	LOC91461	chr2	42193734	0.956966	0.998346
1032	FGFR2	chr10	123229461	CAV2	chr7	115740070	0.956966	0.998346
1033	FGFR2	chr10	123229461	TSPAN15	chr10	70928046	0.956966	0.998346
1034	FGFR2	chr10	123229461	PPL	chr16	4872856	0.956966	0.998346
1035	FGFR2	chr10	123229461	FAM46B	chr1	27015774	0.956966	0.998346
1036	FGFR2	chr10	123229461	C1orf21	chr1	181320828	0.956966	0.862385
1037	FGFR2	chr10	123229461	FIP1L1	chr4	54132974	0.956966	0.998346
1038	FGFR2	chr10	123229461	GPR145	chr6	100510578	0.956966	0.971457
1039	FGFR2	chr10	123229461	RBP5	chr12	7172160	0.956966	0.998346
1040	FGFR2	chr10	123229461	C8orf16	chr8	11021537	0.956966	0.998346
1041	FGFR2	chr10	123229461	MAGEB10	chrX	27600081	0.956966	0.998346
[truncated: 959 more rows]

## Sheet: S5
Single Dataset: FGFR2 – potential targets – negative correlation
[truncated: 2,001 more rows]

[truncated: 7 more sheets: S6, S7, S8, S9, S10, S11, S12]
